# Supplementary material for: Genomic insight into the origin, domestication, dispersal, diversification and human selection of Tartary buckwheat
Source: Genome Biol. 2024 Feb 27;25:61. doi: 10.1186/s13059-024-03203-z (PMC10898187; doi:10.1186/s13059-024-03203-z)
Supplement: Supplementary file 1 — Additional file 1: Table S1. Summary of the 567 Tartary buckwheat accessions and 7 outgroup accessions used in this study with the mapping rate, depth and coverage. Table S2. Distribution of SNPs into various genomic regions in Tartary buckwheat. Table S3. Statistical differences between pairwise FST values between the different populations. Table S4. Genomic fragments with evidence for introgression based on Fd and FdM.Table S5. Interpopulation introgression based on D- statistics. Table S6. Putative selective sweeps between HW and SL based on XP-CLR analysis. Table S7. Putative selective sweeps between HW and NL based on XP-CLR analysis.Table S8. Genes in selective sweeps in both between HW and SL and between HW and NL based on XP-CLR analysis. Table S9. Putative selective sweeps between HW and SL based on DCMS analysis. Table S10. Putative selective sweeps between HW and NL based on DCMS analysis. Table S11. Genes in selective sweeps in both between HW and SL and between HW and NL based on DCMS analysis. Table S12. Candidate genes associated with disease index identified by GWAS with MAF >= 0.01. Table S13. Putative selective sweeps between SL and NL based on XP-CLR. Table S14. Putative selective sweeps between SL and NL based on DCMS. Table S15. Salt tolerance of Tartary buckwheat accessions. Table S16. Candidate genes associated with salt tolerance identified by GWAS. Table S17. Sequencing reads used for assembly of EDT. Table S18. Assembly statistics of the EDT genome. Table S19. BUSCO analysis of the EDT genome. Table S20. Genetic differences between EDT and DDT. Table S21. The expression of genes with insertions and deletions within the QTL inverval. Table S22. Summary of FtXIP insertion promoter cis-acting elements prediction in 1,400 bp region. Table S23. Primers used in this study. [file 13059_2024_3203_MOESM1_ESM.xlsx]

## Sheet: Table S1 Accession ID
Table S1. Summary of the 567 Tartary buckwheat accessions and 7 outgroup accessions used in this study with the mapping rate, depth and coverage.
Accession	Group	Biosample ID	Subgroup	Specie	Wild/Landrace	Country	Province	Mini-group based on collection area	Reference	Mapping rate	Average depth	Coverage at least 1×	Coverage at least 4×
Y1	Outgroup	SRS6431591	Outgroup	F.leptopodum		China	Sichuan	-	Zhang et al., 2021	0.2039	4.29	12.88	9.01
Y2	Outgroup	SRS6431592	Outgroup	F.qiangcai		China	Sichuan	-	Zhang et al., 2021	0.0986	1.67	12	7.29
Y3	Outgroup	SRS6431593	Outgroup	F.pugense		China	Sichuan	-	Zhang et al., 2021	0.0489	0.68	11.12	4.25
Y4	Outgroup	SRS6431594	Outgroup	F.rubifolium		China	Sichuan	-	Zhang et al., 2021	0.0739	1.05	11.41	6.81
Y6	Outgroup	SRS6431595	Outgroup	F.esculentum		China	-	-	Zhang et al., 2021	0.1266	2.01	27.48	9.95
Y7	Outgroup	SRS6431596	Outgroup	F.gracilipedoides		China	Sichuan	-	Zhang et al., 2021	0.1226	1.95	11.98	7.68
Y8	Outgroup	SRS6431597	Outgroup	F.caudatum (Sam.)		China	Sichuan	-	Zhang et al., 2021	0.0789	1.15	10.65	4.65
BTN513	HW	SRS6432028	HW	F. tataricum (L.) Gaertn	wild	Bhutan	-	G1	Zhang et al., 2021	0.9082	14.5	97.96	94.33
BTN516	HW	SRS6432030	HW	F. tataricum (L.) Gaertn	wild	Bhutan	-	G1	Zhang et al., 2021	0.9791	15.33	98.09	94.91
BTN519	HW	SRS6431517	HW	F. tataricum (L.) Gaertn	wild	Bhutan	-	G1	Zhang et al., 2021	0.9384	16.99	98.02	95.07
BTN530	HW	SRS6431527	HW	F. tataricum (L.) Gaertn	wild	Bhutan	-	G1	Zhang et al., 2021	0.9496	20.29	98.28	96.29
BTN542	HW	SRS6431539	HW	F. tataricum (L.) Gaertn	wild	Bhutan	-	G1	Zhang et al., 2021	0.992	14.88	98.25	96.29
XZ602	HW	SAMC3095954	HW	F. tataricum (L.) Gaertn	wild	China	Tibet	-		0.9777	15.68	98.96	97.61
XZ603	HW	SAMC3095955	HW	F. tataricum (L.) Gaertn	wild	China	Tibet	G1		0.974	17.54	99.07	97.99
XZ610	HW	SAMC3095956	HW	F. tataricum (L.) Gaertn	wild	China	Tibet	G1		0.9818	17.26	99.09	97.82
XZ611	HW	SAMC3095957	HW	F. tataricum (L.) Gaertn	wild	China	Tibet	G1		0.9776	15.7	98.47	97.15
XZ619	HW	SAMC3095958	HW	F. tataricum (L.) Gaertn	wild	China	Tibet	G1		0.9745	11.18	98.58	94.33
XZ620	HW	SAMC3095959	HW	F. tataricum (L.) Gaertn	wild	China	Tibet	G1		0.9714	14.32	98.66	96.54
XZ621	HW	SAMC3095960	HW	F. tataricum (L.) Gaertn	wild	China	Tibet	G1		0.9749	18.36	98.89	97.72
XZ623	HW	SAMC3095961	HW	F. tataricum (L.) Gaertn	wild	China	Tibet	G1		0.9572	16.43	98.34	97.02
XZ625	HW	SAMC3095962	HW	F. tataricum (L.) Gaertn	wild	China	Tibet	-		0.9723	13.48	98.08	95.87
XZ626	HW	SAMC3095963	HW	F. tataricum (L.) Gaertn	wild	China	Tibet	G1		0.9707	13.03	98.86	96.3
XZ627	HW	SAMC3095964	HW	F. tataricum (L.) Gaertn	wild	China	Tibet	G1		0.9745	15.29	98.77	96.95
XZ628	HW	SAMC3095965	HW	F. tataricum (L.) Gaertn	wild	China	Tibet	G1		0.9757	13.81	98.46	96.23
XZ629	HW	SAMC3095966	HW	F. tataricum (L.) Gaertn	wild	China	Tibet	-		0.9726	14.33	98.06	96.16
XZ630	HW	SAMC3095967	HW	F. tataricum (L.) Gaertn	wild	China	Tibet	-		0.9767	16.26	98.19	96.76
XZ631	HW	SAMC3095968	HW	F. tataricum (L.) Gaertn	wild	China	Tibet	G1		0.9712	15.5	98.86	97.33
XZ632	HW	SAMC3095969	HW	F. tataricum (L.) Gaertn	wild	China	Tibet	G1		0.962	13.15	98.34	96.15
XZ633	HW	SAMC3095970	HW	F. tataricum (L.) Gaertn	wild	China	Tibet	G1		0.9712	14.74	98.79	96.97
XZ634	HW	SAMC3095971	HW	F. tataricum (L.) Gaertn	wild	China	Tibet	G1		0.973	14.57	98.67	96.89
XZ637	HW	SAMC3095972	HW	F. tataricum (L.) Gaertn	wild	China	Tibet	G1		0.9795	15.58	98.95	97.2
XZ638	HW	SAMC3095973	HW	F. tataricum (L.) Gaertn	wild	China	Tibet	G1		0.9763	17.29	98.59	97.37
XZ639	HW	SAMC3095974	HW	F. tataricum (L.) Gaertn	wild	China	Tibet	G1		0.9731	18.79	98.62	97.4
XZ644	HW	SAMC3095975	HW	F. tataricum (L.) Gaertn	wild	China	Tibet	G1		0.9528	24.17	99.14	98.02
XZ645	HW	SAMC3095976	HW	F. tataricum (L.) Gaertn	wild	China	Tibet	-		0.9769	13.12	98.57	96.42
XZ646	HW	SAMC3095977	HW	F. tataricum (L.) Gaertn	wild	China	Tibet	G1		0.9685	13.59	98.3	96.34
XZ647	HW	SAMC3095978	HW	F. tataricum (L.) Gaertn	wild	China	Tibet	G1		0.9722	18.35	98.61	97.44
XZ648	HW	SAMC3095979	HW	F. tataricum (L.) Gaertn	wild	China	Tibet	G1		0.9605	17.02	98.24	96.86
XZ649	HW	SAMC3095980	HW	F. tataricum (L.) Gaertn	wild	China	Tibet	-		0.9623	17.12	98.78	97.7
XZ661	HW	SAMC3095981	HW	F. tataricum (L.) Gaertn	wild	China	Tibet	-		0.9678	16.38	98.65	97.09
XZ665	HW	SAMC3095982	HW	F. tataricum (L.) Gaertn	wild	China	Tibet	G1		0.9795	22.14	98.66	97.87
XZ667	HW	SAMC3095983	HW	F. tataricum (L.) Gaertn	wild	China	Tibet	G1		0.9791	18.55	99.08	97.94
XZ678	HW	SAMC3095984	HW	F. tataricum (L.) Gaertn	wild	China	Tibet	G1		0.9781	18.21	98.59	97.43
XZ709	HW	SAMC3095985	HW	F. tataricum (L.) Gaertn	wild	China	Tibet	-		0.9642	12.91	98.6	96.28
XZ716	HW	SAMC3095986	HW	F. tataricum (L.) Gaertn	wild	China	Tibet	G1		0.9779	14.44	98.79	97.19
XZ719	HW	SAMC3095987	HW	F. tataricum (L.) Gaertn	wild	China	Tibet	G1		0.9708	12.92	98.5	95.88
XZ720	HW	SAMC3095988	HW	F. tataricum (L.) Gaertn	wild	China	Tibet	-		0.9729	12.95	97.9	95.39
XZ725	HW	SAMC3095989	HW	F. tataricum (L.) Gaertn	wild	China	Tibet	G1		0.9786	14.54	98.29	96.63
XZ729	HW	SAMC3095990	HW	F. tataricum (L.) Gaertn	wild	China	Tibet	G1		0.9788	15.75	98.79	97.38
XZ730	HW	SAMC3095991	HW	F. tataricum (L.) Gaertn	wild	China	Tibet	G1		0.976	14.51	98.57	96.35
XZ731	HW	SAMC3095992	HW	F. tataricum (L.) Gaertn	wild	China	Tibet	G1		0.9775	15.17	98.29	96.7
XZ743	HW	SAMC3095993	HW	F. tataricum (L.) Gaertn	wild	China	Tibet	G1		0.9777	13.99	98.69	96.83
XZ744	HW	SAMC3095994	HW	F. tataricum (L.) Gaertn	wild	China	Tibet	G1		0.9734	13.2	98.35	96.27
IND-W68	HW	SRS6431572	HW	F. tataricum (L.) Gaertn	wild	India	-	G1	Zhang et al., 2021	0.9875	18.49	98.54	96.98
JPN325	HW	SRS6431838	HW	F. tataricum (L.) Gaertn	landrace	Japan	-	G1	Zhang et al., 2021	0.9619	48.14	98.95	98.45
JPN327	HW	SRS6431840	HW	F. tataricum (L.) Gaertn	landrace	Japan	-	G1	Zhang et al., 2021	0.9907	21.97	98.44	97.45
JPN328	HW	SRS6431841	HW	F. tataricum (L.) Gaertn	landrace	Japan	-	G1	Zhang et al., 2021	0.9578	13.61	97.99	93.89
JPN329	HW	SRS6431842	HW	F. tataricum (L.) Gaertn	landrace	Japan	-	G1	Zhang et al., 2021	0.9017	13.27	97.82	92.23
JPN330	HW	SRS6431843	HW	F. tataricum (L.) Gaertn	landrace	Japan	-	G1	Zhang et al., 2021	0.9619	17.14	98.11	95.03
JPN332	HW	SRS6431844	HW	F. tataricum (L.) Gaertn	landrace	Japan	-	G1	Zhang et al., 2021	0.9601	15.51	98.1	95.05
JPN333	HW	SRS6431845	HW	F. tataricum (L.) Gaertn	landrace	Japan	-	G1	Zhang et al., 2021	0.9773	65.76	98.58	98.16
NPL320	HW	SRS6431831	HW	F. tataricum (L.) Gaertn	wild	Nepal	-	G1	Zhang et al., 2021	0.9648	71.29	98.73	98.39
NPL321	HW	SRS6431833	HW	F. tataricum (L.) Gaertn	wild	Nepal	-	G1	Zhang et al., 2021	0.905	15.39	98.64	95.21
NPL322	HW	SRS6431836	HW	F. tataricum (L.) Gaertn	wild	Nepal	-	G1	Zhang et al., 2021	0.8785	13.49	98.38	94.87
NPL324	HW	SRS6431837	HW	F. tataricum (L.) Gaertn	wild	Nepal	-	G1	Zhang et al., 2021	0.9661	16.31	98.27	95.63
NPL536	HW	SRS6431534	HW	F. tataricum (L.) Gaertn	wild	Nepal	-	G1	Zhang et al., 2021	0.9568	21.72	98.34	96.72
XZ11	HW	SRS6431617	HW	F. tataricum (L.) Gaertn	wild	China	Tibet	G1	Zhang et al., 2021	0.9303	14.84	98.5	96.36
XZ12	HW	SRS6431628	HW	F. tataricum (L.) Gaertn	wild	China	Tibet	G1	Zhang et al., 2021	0.9926	17.52	98.33	96.78
XZ13	HW	SRS6431639	HW	F. tataricum (L.) Gaertn	wild	China	Tibet	G1	Zhang et al., 2021	0.9189	64.15	98.78	98.41
XZ14	HW	SRS6431583	HW	F. tataricum (L.) Gaertn	wild	China	Tibet	G1	Zhang et al., 2021	0.976	68.62	99.28	98.88
XZ15	HW	SRS6431659	HW	F. tataricum (L.) Gaertn	wild	China	Tibet	G1	Zhang et al., 2021	0.991	34.19	98.36	97.63
XZ19	HW	SRS6431681	HW	F. tataricum (L.) Gaertn	wild	China	Tibet	-	Zhang et al., 2021	0.8039	14.49	98.04	94.78
XZ20	HW	SRS6431692	HW	F. tataricum (L.) Gaertn	wild	China	Tibet	-	Zhang et al., 2021	0.9193	53.59	98.83	98.45
XZ21	HW	SRS6431703	HW	F. tataricum (L.) Gaertn	wild	China	Tibet	-	Zhang et al., 2021	0.9903	19.91	98.87	97.6
XZ22	HW	SRS6431714	HW	F. tataricum (L.) Gaertn	wild	China	Tibet	-	Zhang et al., 2021	0.8771	18.65	98.22	96.19
XZ316	HW	SRS6431828	HW	F. tataricum (L.) Gaertn	wild	China	Tibet	-	Zhang et al., 2021	0.9254	47.94	98.91	98.51
XZ317	HW	SRS6431829	HW	F. tataricum (L.) Gaertn	wild	China	Tibet	G1	Zhang et al., 2021	0.8682	11.56	97.73	87.59
XZ318	HW	SRS6431830	HW	F. tataricum (L.) Gaertn	wild	China	Tibet	G1	Zhang et al., 2021	0.9699	48.14	98.56	98.12
XZ319	HW	SRS6431832	HW	F. tataricum (L.) Gaertn	wild	China	Tibet	G1	Zhang et al., 2021	0.9359	14.78	98.57	95.44
514	NL	SRS6432029	NLI	F. tataricum (L.) Gaertn	landrace	China	-	-	Zhang et al., 2021	0.8535	11.91	98.17	90.7
517	NL	SRS6432031	NLI	F. tataricum (L.) Gaertn	landrace	China	-	-	Zhang et al., 2021	0.7336	15.94	98.65	95.06
529	NL	SRS6431526	NLI	F. tataricum (L.) Gaertn	landrace	China	-	-	Zhang et al., 2021	0.9729	14.13	98.76	95.5
532	NL	SRS6431529	NLI	F. tataricum (L.) Gaertn	landrace	China	-	-	Zhang et al., 2021	0.9276	18.46	98.66	96.07
539	NL	SRS6431537	NLI	F. tataricum (L.) Gaertn	landrace	China	-	-	Zhang et al., 2021	0.9935	17.7	98.9	97.48
543	NL	SRS6431540	NLI	F. tataricum (L.) Gaertn	landrace	China	-	-	Zhang et al., 2021	0.9506	20.23	98.97	96.73
AH251	NL	SRS6431764	NLI	F. tataricum (L.) Gaertn	landrace	China	Anhui	-	Zhang et al., 2021	0.9645	47	99.32	98.97
AH379	NL	SRS6431895	NLI	F. tataricum (L.) Gaertn	landrace	China	Anhui	-	Zhang et al., 2021	0.9652	58.96	99.12	98.74
AH380	NL	SRS6431896	NLI	F. tataricum (L.) Gaertn	landrace	China	Anhui	-	Zhang et al., 2021	0.9252	12.44	98.38	92.87
BEL-W33	NL	SRS6431568	NLI	F. tataricum (L.) Gaertn	landrace	Belgium	-	G10	Zhang et al., 2021	0.7862	14.55	98.86	96.89
BTN528	NL	SRS6431525	NLI	F. tataricum (L.) Gaertn	landrace	Bhutan	-	-	Zhang et al., 2021	0.9564	20.37	99.12	97.86
DEU-W31	NL	SRS6431566	NLI	F. tataricum (L.) Gaertn	landrace	Germany	-	G8	Zhang et al., 2021	0.9911	14.63	98.74	96.69
FRA-W35	NL	SRS6431569	NLO	F. tataricum (L.) Gaertn	landrace	France	-	G10	Zhang et al., 2021	0.9906	18.85	99.02	97.74
FRA-W37	NL	SRS6431570	NLO	F. tataricum (L.) Gaertn	landrace	France	-	G10	Zhang et al., 2021	0.9753	13.48	98.67	95.95
FRA-W38	NL	SRS6431571	NLO	F. tataricum (L.) Gaertn	landrace	France	-	G10	Zhang et al., 2021	0.6362	11.02	98.62	93.92
GS160	NL	SRS6431688	NLI	F. tataricum (L.) Gaertn	landrace	China	Gansu	-	Zhang et al., 2021	0.8665	13.18	98.8	95.46
GS162	NL	SRS6431689	NLI	F. tataricum (L.) Gaertn	landrace	China	Gansu	-	Zhang et al., 2021	0.7408	11.58	98.65	93.89
GS163	NL	SRS6431691	NLI	F. tataricum (L.) Gaertn	landrace	China	Gansu	-	Zhang et al., 2021	0.9292	62.29	99.05	98.75
GS165	NL	SRS6431693	NLI	F. tataricum (L.) Gaertn	landrace	China	Gansu	-	Zhang et al., 2021	0.9131	14.14	98.81	96.14
GS167	NL	SRS6431694	NLI	F. tataricum (L.) Gaertn	landrace	China	Gansu	-	Zhang et al., 2021	0.9642	50.06	99.32	99
GS168	NL	SRS6431695	NLI	F. tataricum (L.) Gaertn	landrace	China	Gansu	-	Zhang et al., 2021	0.8484	12.48	98.67	94.32
GS169	NL	SRS6431696	NLI	F. tataricum (L.) Gaertn	landrace	China	Gansu	-	Zhang et al., 2021	0.9684	16.68	98.76	96.84
GS171	NL	SRS6431697	NLI	F. tataricum (L.) Gaertn	landrace	China	Gansu	-	Zhang et al., 2021	0.8347	11.1	98.56	91.2
GS172	NL	SRS6431698	NLI	F. tataricum (L.) Gaertn	landrace	China	Gansu	-	Zhang et al., 2021	0.8117	14.19	99.04	96.05
GS173	NL	SRS6431699	NLI	F. tataricum (L.) Gaertn	landrace	China	Gansu	-	Zhang et al., 2021	0.9	15.99	98.8	96.49
GS176	NL	SRS6431700	NLI	F. tataricum (L.) Gaertn	landrace	China	Gansu	-	Zhang et al., 2021	0.9265	62.2	99.14	98.81
GS177	NL	SRS6431701	NLI	F. tataricum (L.) Gaertn	landrace	China	Gansu	-	Zhang et al., 2021	0.8223	15.25	98.52	95.35
GS178	NL	SRS6431702	NLI	F. tataricum (L.) Gaertn	landrace	China	Gansu	-	Zhang et al., 2021	0.9398	48.43	99.07	98.65
GS179	NL	SRS6431704	NLI	F. tataricum (L.) Gaertn	landrace	China	Gansu	-	Zhang et al., 2021	0.9694	47.36	99.39	99.06
GS181	NL	SRS6431705	NLI	F. tataricum (L.) Gaertn	landrace	China	Gansu	-	Zhang et al., 2021	0.889	12.98	98.44	92.74
GS183	NL	SRS6431706	NLI	F. tataricum (L.) Gaertn	landrace	China	Gansu	-	Zhang et al., 2021	0.6474	10.74	98.58	90.56
GS184	NL	SRS6431708	NLI	F. tataricum (L.) Gaertn	landrace	China	Gansu	-	Zhang et al., 2021	0.888	12.68	98.76	94.22
GS185	NL	SRS6431707	NLI	F. tataricum (L.) Gaertn	landrace	China	Gansu	-	Zhang et al., 2021	0.9174	64.19	99.02	98.69
GS186	NL	SRS6431709	NLI	F. tataricum (L.) Gaertn	landrace	China	Gansu	-	Zhang et al., 2021	0.9909	18.35	98.96	97.57
GS187	NL	SRS6431710	NLI	F. tataricum (L.) Gaertn	landrace	China	Gansu	-	Zhang et al., 2021	0.7856	10.89	98.28	90.94
GS189	NL	SRS6431711	NLI	F. tataricum (L.) Gaertn	landrace	China	Gansu	-	Zhang et al., 2021	0.767	11.54	98.47	91.15
GS190	NL	SRS6431712	NLI	F. tataricum (L.) Gaertn	landrace	China	Gansu	-	Zhang et al., 2021	0.6737	13.94	98.58	93.68
GS192	NL	SRS6431713	NLI	F. tataricum (L.) Gaertn	landrace	China	Gansu	-	Zhang et al., 2021	0.9467	45.52	99.25	98.86
GS194	NL	SRS6431716	NLI	F. tataricum (L.) Gaertn	landrace	China	Gansu	-	Zhang et al., 2021	0.9436	45.69	99.25	98.79
GS195	NL	SRS6431717	NLI	F. tataricum (L.) Gaertn	landrace	China	Gansu	-	Zhang et al., 2021	0.8888	15.7	98.89	96.53
GS197	NL	SRS6431718	NLI	F. tataricum (L.) Gaertn	landrace	China	Gansu	-	Zhang et al., 2021	0.7088	11.21	98.56	90.15
GS344	NL	SRS6431857	NLI	F. tataricum (L.) Gaertn	landrace	China	Gansu	-	Zhang et al., 2021	0.9748	56.66	99.19	98.8
GS345	NL	SRS6431859	NLI	F. tataricum (L.) Gaertn	landrace	China	Gansu	-	Zhang et al., 2021	0.9703	54.4	99.35	99.07
GS347	NL	SRS6431861	NLI	F. tataricum (L.) Gaertn	landrace	China	Gansu	-	Zhang et al., 2021	0.9449	15.34	98.94	96.14
GS348	NL	SRS6431862	NLI	F. tataricum (L.) Gaertn	landrace	China	Gansu	-	Zhang et al., 2021	0.9689	50.86	99.15	98.77
GS349	NL	SRS6431863	NLI	F. tataricum (L.) Gaertn	landrace	China	Gansu	-	Zhang et al., 2021	0.9809	53.46	99.28	99
GS356	NL	SRS6431871	NLI	F. tataricum (L.) Gaertn	landrace	China	Gansu	-	Zhang et al., 2021	0.93	13.29	98.39	92.74
GS357	NL	SRS6431872	NLI	F. tataricum (L.) Gaertn	landrace	China	Gansu	-	Zhang et al., 2021	0.9821	18.52	99.05	97.1
GS359	NL	SRS6431875	NLI	F. tataricum (L.) Gaertn	landrace	China	Gansu	-	Zhang et al., 2021	0.964	50.92	99.36	98.95
GX422	NL	SRS6431938	NLI	F. tataricum (L.) Gaertn	landrace	China	Guangxi	-	Zhang et al., 2021	0.7523	13.38	98.54	94.93
GX423	NL	SRS6431939	NLI	F. tataricum (L.) Gaertn	landrace	China	Guangxi	-	Zhang et al., 2021	0.9252	16.28	98.77	95.93
GZ269	NL	SRS6431784	NLI	F. tataricum (L.) Gaertn	landrace	China	Guizhou	-	Zhang et al., 2021	0.9889	18.84	98.98	97.34
GZ411	NL	SRS6431928	NLI	F. tataricum (L.) Gaertn	landrace	China	Guizhou	-	Zhang et al., 2021	0.98	53.07	98.94	98.58
HB383	NL	SRS6431901	NLI	F. tataricum (L.) Gaertn	landrace	China	Hubei	G7	Zhang et al., 2021	0.9673	50.08	99.3	98.92
HB384	NL	SRS6431897	NLI	F. tataricum (L.) Gaertn	landrace	China	Hubei	G7	Zhang et al., 2021	0.9768	18.09	98.99	97.24
HB385	NL	SRS6431898	NLI	F. tataricum (L.) Gaertn	landrace	China	Hubei	G7	Zhang et al., 2021	0.9783	49.29	99.24	98.92
HB386	NL	SRS6431899	NLI	F. tataricum (L.) Gaertn	landrace	China	Hubei	G7	Zhang et al., 2021	0.9725	50.82	99.18	98.81
HB387	NL	SRS6431900	NLI	F. tataricum (L.) Gaertn	landrace	China	Hubei	G7	Zhang et al., 2021	0.9808	50.13	99.1	98.79
HB388	NL	SRS6431903	NLI	F. tataricum (L.) Gaertn	landrace	China	Hubei	G7	Zhang et al., 2021	0.9657	15.22	98.63	95.17
HB389	NL	SRS6431904	NLI	F. tataricum (L.) Gaertn	landrace	China	Hubei	G7	Zhang et al., 2021	0.983	74.23	99.32	99.09
HB390	NL	SRS6431905	NLI	F. tataricum (L.) Gaertn	landrace	China	Hubei	G7	Zhang et al., 2021	0.898	15.37	98.91	96.65
HB391	NL	SRS6431906	NLI	F. tataricum (L.) Gaertn	landrace	China	Hubei	G7	Zhang et al., 2021	0.9817	54.34	99.25	98.94
HB392	NL	SRS6431907	NLI	F. tataricum (L.) Gaertn	landrace	China	Hubei	G7	Zhang et al., 2021	0.9123	18.84	98.88	97.45
HB393	NL	SRS6431908	NLI	F. tataricum (L.) Gaertn	landrace	China	Hubei	G7	Zhang et al., 2021	0.9515	14.53	98.89	95.79
HB394	NL	SRS6431910	NLI	F. tataricum (L.) Gaertn	landrace	China	Hubei	G7	Zhang et al., 2021	0.8214	12.48	98.5	93
HB395	NL	SRS6431909	NLI	F. tataricum (L.) Gaertn	landrace	China	Hubei	G7	Zhang et al., 2021	0.9658	70.06	99.24	98.96
HB396	NL	SRS6431911	NLI	F. tataricum (L.) Gaertn	landrace	China	Hubei	G7	Zhang et al., 2021	0.9524	45.81	99.09	98.67
HB397	NL	SRS6431912	NLI	F. tataricum (L.) Gaertn	landrace	China	Hubei	G7	Zhang et al., 2021	0.9392	19.71	99.02	97.46
HB398	NL	SRS6431913	NLI	F. tataricum (L.) Gaertn	landrace	China	Hubei	G7	Zhang et al., 2021	0.9602	50.33	99.18	98.76
HB399	NL	SRS6431915	NLI	F. tataricum (L.) Gaertn	landrace	China	Hubei	G7	Zhang et al., 2021	0.9756	57.43	99.33	99.02
HB400	NL	SRS6431916	NLI	F. tataricum (L.) Gaertn	landrace	China	Hubei	G7	Zhang et al., 2021	0.9748	48.33	99.23	98.9
HB401	NL	SRS6431917	NLI	F. tataricum (L.) Gaertn	landrace	China	Hubei	G7	Zhang et al., 2021	0.9446	13.74	99	96.44
HB402	NL	SRS6431918	NLI	F. tataricum (L.) Gaertn	landrace	China	Hubei	G7	Zhang et al., 2021	0.9579	47.48	99.36	99.01
HB58	NL	SRS6431575	NLI	F. tataricum (L.) Gaertn	landrace	China	Hebei	G6	Zhang et al., 2021	0.9351	45.75	98.98	98.63
HB61	NL	SRS6431590	NLI	F. tataricum (L.) Gaertn	landrace	China	Hebei	G6	Zhang et al., 2021	0.6793	12.04	98.52	94.24
HB63	NL	SRS6431598	NLI	F. tataricum (L.) Gaertn	landrace	China	Hebei	G6	Zhang et al., 2021	0.9731	51.86	98.93	98.58
HB64	NL	SRS6431599	NLI	F. tataricum (L.) Gaertn	landrace	China	Hebei	G6	Zhang et al., 2021	0.9515	20.04	98.63	96.97
HB68	NL	SRS6431601	NLI	F. tataricum (L.) Gaertn	landrace	China	Hebei	G6	Zhang et al., 2021	0.8987	56.68	98.97	98.64
HB70	NL	SRS6431602	NLI	F. tataricum (L.) Gaertn	landrace	China	Hebei	G6	Zhang et al., 2021	0.9443	48.93	98.87	98.45
HB71	NL	SRS6431603	NLI	F. tataricum (L.) Gaertn	landrace	China	Hebei	G6	Zhang et al., 2021	0.9388	12.44	89.31	73.56
HB72	NL	SRS6431604	NLI	F. tataricum (L.) Gaertn	landrace	China	Hebei	G6	Zhang et al., 2021	0.7663	13.74	98.75	95.94
HB73	NL	SRS6431605	NLI	F. tataricum (L.) Gaertn	landrace	China	Hebei	G6	Zhang et al., 2021	0.9442	55.31	99.25	98.91
HB74	NL	SRS6431608	NLI	F. tataricum (L.) Gaertn	landrace	China	Hebei	G6	Zhang et al., 2021	0.738	10.73	82.66	65.27
HB75	NL	SRS6431607	NLI	F. tataricum (L.) Gaertn	landrace	China	Hebei	G6	Zhang et al., 2021	0.9546	15.93	98.59	96.36
HB76	NL	SRS6431609	NLI	F. tataricum (L.) Gaertn	landrace	China	Hebei	G6	Zhang et al., 2021	0.9268	49.54	99.06	98.71
HB78	NL	SRS6431611	NLI	F. tataricum (L.) Gaertn	landrace	China	Hebei	G6	Zhang et al., 2021	0.7933	12.3	91.75	74.18
HB80	NL	SRS6431612	NLI	F. tataricum (L.) Gaertn	landrace	China	Hebei	G6	Zhang et al., 2021	0.9895	20.86	98.7	97.47
HB81	NL	SRS6431613	NLI	F. tataricum (L.) Gaertn	landrace	China	Hebei	G6	Zhang et al., 2021	0.955	48.75	99.23	98.88
HB82	NL	SRS6431615	NLI	F. tataricum (L.) Gaertn	landrace	China	Hebei	G6	Zhang et al., 2021	0.8976	15.98	98.75	96.76
HB83	NL	SRS6431614	NLI	F. tataricum (L.) Gaertn	landrace	China	Hebei	G6	Zhang et al., 2021	0.951	51.03	98.98	98.63
HB84	NL	SRS6431616	NLI	F. tataricum (L.) Gaertn	landrace	China	Hebei	-	Zhang et al., 2021	0.9525	18.71	99.15	97.76
HB85	NL	SRS6431618	NLI	F. tataricum (L.) Gaertn	landrace	China	Hebei	G6	Zhang et al., 2021	0.902	15.13	86.07	66.82
HB86	NL	SRS6431619	NLI	F. tataricum (L.) Gaertn	landrace	China	Hebei	G6	Zhang et al., 2021	0.8995	49.13	98.87	98.48
HB87	NL	SRS6431620	NLI	F. tataricum (L.) Gaertn	landrace	China	Hebei	G6	Zhang et al., 2021	0.8344	13.16	79.11	61.89
HB89	NL	SRS6431622	NLI	F. tataricum (L.) Gaertn	landrace	China	Hebei	G6	Zhang et al., 2021	0.8467	11.41	95.63	83
HB90	NL	SRS6431621	NLI	F. tataricum (L.) Gaertn	landrace	China	Hebei	G6	Zhang et al., 2021	0.9087	52.37	98.95	98.58
HB91	NL	SRS6431624	NLI	F. tataricum (L.) Gaertn	landrace	China	Hebei	G6	Zhang et al., 2021	0.9725	52.34	98.83	98.45
HB92	NL	SRS6431623	NLI	F. tataricum (L.) Gaertn	landrace	China	Hebei	G6	Zhang et al., 2021	0.8467	19.07	98.68	96.95
HB93	NL	SRS6431625	NLI	F. tataricum (L.) Gaertn	landrace	China	Hebei	G6	Zhang et al., 2021	0.9572	18.64	98.62	96.79
HN403	NL	SRS6431919	NLI	F. tataricum (L.) Gaertn	landrace	China	Hunan	G7	Zhang et al., 2021	0.9674	55.72	99.42	99.15
HN404	NL	SRS6431920	NLI	F. tataricum (L.) Gaertn	landrace	China	Hunan	G7	Zhang et al., 2021	0.9426	64.09	99.05	98.75
JPN334	NL	SRS6431846	NLI	F. tataricum (L.) Gaertn	landrace	Japan	-	-	Zhang et al., 2021	0.9085	45.92	99.17	98.75
JPN-W15	NL	SAMC3096032	NLO	F. tataricum (L.) Gaertn	landrace	Japan	-	-	Zhang et al., 2021	0.9232	20.54	98.82	95.4
JX252	NL	SRS6431765	NLI	F. tataricum (L.) Gaertn	landrace	China	Jiangxi	G7	Zhang et al., 2021	0.9677	46.76	99.26	98.87
JX488	NL	SRS6432005	NLI	F. tataricum (L.) Gaertn	landrace	China	Jiangxi	G7	Zhang et al., 2021	0.9476	13.26	98.77	93.94
KOR-W80	NL	SRS6431573	NLI	F. tataricum (L.) Gaertn	landrace	Korea	-	-	Zhang et al., 2021	0.9937	16.32	98.69	96.17
KOR-W81	NL	SRS6431576	NLI	F. tataricum (L.) Gaertn	landrace	Korea	-	-	Zhang et al., 2021	0.9857	18.42	98.83	96.9
KOR-W82	NL	SRS6431577	NLI	F. tataricum (L.) Gaertn	landrace	Korea	-	-	Zhang et al., 2021	0.9922	15.74	98.53	94.78
KOR-W83	NL	SRS6431578	NLI	F. tataricum (L.) Gaertn	landrace	Korea	-	-	Zhang et al., 2021	0.9911	17.32	98.8	96.38
KOR-W85	NL	SRS6431579	NLI	F. tataricum (L.) Gaertn	landrace	Korea	-	-	Zhang et al., 2021	0.9868	20.72	98.81	97.41
KOR-W86	NL	SRS6431580	NLI	F. tataricum (L.) Gaertn	landrace	Korea	-	-	Zhang et al., 2021	0.9928	23.3	98.91	97.73
KOR-W87	NL	SRS6431585	NLI	F. tataricum (L.) Gaertn	landrace	Korea	-	-	Zhang et al., 2021	0.994	17.96	98.79	97.02
KOR-W88	NL	SRS6431586	NLI	F. tataricum (L.) Gaertn	landrace	Korea	-	-	Zhang et al., 2021	0.9878	16.13	98.76	96.49
KOR-W89	NL	SRS6431587	NLI	F. tataricum (L.) Gaertn	landrace	Korea	-	-	Zhang et al., 2021	0.9926	15.38	98.81	95.75
KOR-W90	NL	SRS6431588	NLI	F. tataricum (L.) Gaertn	landrace	Korea	-	-	Zhang et al., 2021	0.9845	18.52	98.81	97.13
KOR-W91	NL	SRS6431589	NLI	F. tataricum (L.) Gaertn	landrace	Korea	-	-	Zhang et al., 2021	0.9914	17.99	98.78	97.06
KZT-W10	NL	SRS6431556	NLI	F. tataricum (L.) Gaertn	landrace	Kazakhstan	-	-	Zhang et al., 2021	0.872	16.59	98.74	96.94
LN1	NL	SRS6431581	NLI	F. tataricum (L.) Gaertn	landrace	China	Liaoning	-	Zhang et al., 2021	0.8822	16.12	98.81	96.95
LUX-W30	NL	SRS6431565	NLO	F. tataricum (L.) Gaertn	landrace	Luxemburg	-	G8	Zhang et al., 2021	0.9895	15.73	99.09	97.21
LUX-W32	NL	SRS6431567	NLO	F. tataricum (L.) Gaertn	landrace	Luxemburg	-	G8	Zhang et al., 2021	0.7026	11.41	98.72	94.78
NMG2	NL	SRS6431582	NLI	F. tataricum (L.) Gaertn	landrace	China	Inner Mongolia	G6	Zhang et al., 2021	0.8983	59.45	99.19	98.85
NMG3	NL	SRS6431758	NLI	F. tataricum (L.) Gaertn	landrace	China	Inner Mongolia	G6	Zhang et al., 2021	0.9911	21.38	98.8	97.69
NX6	NL	SRS6431869	NLI	F. tataricum (L.) Gaertn	landrace	China	Ningxia	G5	Zhang et al., 2021	0.9822	50.76	99.08	98.75
POL-W6	NL	SRS6431553	NLO	F. tataricum (L.) Gaertn	landrace	Poland	-	G8	Zhang et al., 2021	0.9527	15.03	98.77	96.86
POL-W7	NL	SRS6431554	NLO	F. tataricum (L.) Gaertn	landrace	Poland	-	G8	Zhang et al., 2021	0.9492	18.21	98.87	97.66
QH198	NL	SRS6431719	NLI	F. tataricum (L.) Gaertn	landrace	China	Qinghai	G5	Zhang et al., 2021	0.8898	43.17	99.03	98.66
QH200	NL	SRS6431720	NLI	F. tataricum (L.) Gaertn	landrace	China	Qinghai	G5	Zhang et al., 2021	0.8955	13.1	98.75	94.84
QH201	NL	SRS6431721	NLI	F. tataricum (L.) Gaertn	landrace	China	Qinghai	G5	Zhang et al., 2021	0.9774	15.62	98.81	96.55
QH203	NL	SRS6431722	NLI	F. tataricum (L.) Gaertn	landrace	China	Qinghai	G5	Zhang et al., 2021	0.9916	25.46	99.16	98.44
QH360	NL	SRS6431874	NLI	F. tataricum (L.) Gaertn	landrace	China	Qinghai	G5	Zhang et al., 2021	0.9211	14.75	98.76	95.31
QH361	NL	SRS6431876	NLI	F. tataricum (L.) Gaertn	landrace	China	Qinghai	G5	Zhang et al., 2021	0.9584	49.92	99.24	98.83
QH362	NL	SRS6431877	NLI	F. tataricum (L.) Gaertn	landrace	China	Qinghai	G5	Zhang et al., 2021	0.9846	54.64	99.22	98.89
QH364	NL	SRS6431878	NLI	F. tataricum (L.) Gaertn	landrace	China	Qinghai	G5	Zhang et al., 2021	0.9652	18.11	99.01	97.37
QH365	NL	SRS6431879	NLI	F. tataricum (L.) Gaertn	landrace	China	Qinghai	G5	Zhang et al., 2021	0.9333	17.68	98.84	96.63
QH366	NL	SRS6431880	NLI	F. tataricum (L.) Gaertn	landrace	China	Qinghai	G5	Zhang et al., 2021	0.9761	14.66	98.44	94.66
QH368	NL	SRS6431883	NLI	F. tataricum (L.) Gaertn	landrace	China	Qinghai	G5	Zhang et al., 2021	0.9156	12.68	98.96	95.29
QH369	NL	SRS6431886	NLI	F. tataricum (L.) Gaertn	landrace	China	Qinghai	G5	Zhang et al., 2021	0.9669	56.15	99.2	98.78
QH373	NL	SRS6431888	NLI	F. tataricum (L.) Gaertn	landrace	China	Qinghai	G5	Zhang et al., 2021	0.9686	48.82	99.14	98.81
QH374	NL	SRS6431889	NLI	F. tataricum (L.) Gaertn	landrace	China	Qinghai	G5	Zhang et al., 2021	0.9195	46.15	99.32	98.97
QH375	NL	SRS6431890	NLI	F. tataricum (L.) Gaertn	landrace	China	Qinghai	G5	Zhang et al., 2021	0.97	52.01	99.37	98.97
QH376	NL	SRS6431891	NLI	F. tataricum (L.) Gaertn	landrace	China	Qinghai	G5	Zhang et al., 2021	0.9147	18.64	98.91	97.16
QH378	NL	SRS6431894	NLI	F. tataricum (L.) Gaertn	landrace	China	Qinghai	G5	Zhang et al., 2021	0.8272	12.84	98.46	93.84
QH8	NL	SRS6431980	NLI	F. tataricum (L.) Gaertn	landrace	China	Qinghai	G5	Zhang et al., 2021	0.9413	65.3	99.05	98.72
QH9	NL	SRS6431574	NLI	F. tataricum (L.) Gaertn	landrace	China	Qinghai	G5	Zhang et al., 2021	0.9904	13.91	98.74	96.63
RUS544	NL	SRS6431542	NLO	F. tataricum (L.) Gaertn	landrace	Russia	-	-	Zhang et al., 2021	0.9779	14.47	98.96	96.38
RUS546	NL	SRS6431543	NLI	F. tataricum (L.) Gaertn	landrace	Russia	-	-	Zhang et al., 2021	0.8643	13.8	98.55	95.34
RUS547	NL	SRS6431544	NLI	F. tataricum (L.) Gaertn	landrace	Russia	-	-	Zhang et al., 2021	0.9661	52.97	98.84	98.5
RUS-W11	NL	SRS6431557	NLO	F. tataricum (L.) Gaertn	landrace	Russia	-	-	Zhang et al., 2021	0.8855	14.59	98.65	96.37
RUS-W15	NL	SRS6431558	NLI	F. tataricum (L.) Gaertn	landrace	Russia	-	-	Zhang et al., 2021	0.8174	12.35	98.94	94.9
RUS-W9	NL	SRS6431555	NLO	F. tataricum (L.) Gaertn	landrace	Russia	-	-	Zhang et al., 2021	0.8447	11.46	98.42	92.97
SC211	NL	SRS6431731	NLI	F. tataricum (L.) Gaertn	landrace	China	Sichuan	-	Zhang et al., 2021	0.8349	13.43	98.9	94.68
SC212	NL	SRS6431733	NLI	F. tataricum (L.) Gaertn	landrace	China	Sichuan	-	Zhang et al., 2021	0.6511	13.52	98.96	95.47
SC428	NL	SRS6431942	NLI	F. tataricum (L.) Gaertn	landrace	China	Sichuan	-	Zhang et al., 2021	0.9462	60.48	99.09	98.79
SC441	NL	SRS6431956	NLI	F. tataricum (L.) Gaertn	landrace	China	Sichuan	-	Zhang et al., 2021	0.8338	17.7	98.82	96.77
SC443	NL	SRS6431959	NLI	F. tataricum (L.) Gaertn	landrace	China	Sichuan	-	Zhang et al., 2021	0.9204	69.44	99.33	99.07
SC444	NL	SRS6431960	NLI	F. tataricum (L.) Gaertn	landrace	China	Sichuan	-	Zhang et al., 2021	0.9428	19.08	99.08	97.56
SC445	NL	SRS6431961	NLI	F. tataricum (L.) Gaertn	landrace	China	Sichuan	-	Zhang et al., 2021	0.8311	25.47	98.98	98.05
SC446	NL	SRS6431962	NLI	F. tataricum (L.) Gaertn	landrace	China	Sichuan	-	Zhang et al., 2021	0.8486	14.59	98.83	95.16
SC447	NL	SRS6431963	NLI	F. tataricum (L.) Gaertn	landrace	China	Sichuan	-	Zhang et al., 2021	0.6953	12.22	98.43	93.06
SC448	NL	SRS6431964	NLI	F. tataricum (L.) Gaertn	landrace	China	Sichuan	-	Zhang et al., 2021	0.9737	15.75	98.82	96.62
SC449	NL	SRS6431965	NLI	F. tataricum (L.) Gaertn	landrace	China	Sichuan	-	Zhang et al., 2021	0.9182	12.21	98.35	93.08
SC450	NL	SRS6431966	NLI	F. tataricum (L.) Gaertn	landrace	China	Sichuan	-	Zhang et al., 2021	0.9654	50.42	99.27	98.92
SC451	NL	SRS6431967	NLI	F. tataricum (L.) Gaertn	landrace	China	Sichuan	-	Zhang et al., 2021	0.9404	68.94	99.28	98.99
SC452	NL	SRS6431968	NLI	F. tataricum (L.) Gaertn	landrace	China	Sichuan	-	Zhang et al., 2021	0.9707	13.12	98.54	94.37
SC453	NL	SRS6431972	NLI	F. tataricum (L.) Gaertn	landrace	China	Sichuan	-	Zhang et al., 2021	0.6503	11.79	98.13	89.82
SC455	NL	SRS6431971	NLI	F. tataricum (L.) Gaertn	landrace	China	Sichuan	-	Zhang et al., 2021	0.9407	48.44	99.29	98.9
SC456	NL	SRS6431973	NLI	F. tataricum (L.) Gaertn	landrace	China	Sichuan	-	Zhang et al., 2021	0.9675	15.6	98.91	96.62
SC457	NL	SRS6431974	NLI	F. tataricum (L.) Gaertn	landrace	China	Sichuan	-	Zhang et al., 2021	0.7768	17	98.78	96.69
SC551	NL	SRS6431548	NLI	F. tataricum (L.) Gaertn	landrace	China	Sichuan	-	Zhang et al., 2021	0.8261	17.04	98.77	96.41
sx103	NL	SRS6431634	NLI	F. tataricum (L.) Gaertn	landrace	China	Shaanxi	-	Zhang et al., 2021	0.959	18.7	99.2	97.95
sx108	NL	SRS6431640	NLI	F. tataricum (L.) Gaertn	landrace	China	Shaanxi	-	Zhang et al., 2021	0.8935	13.46	98.36	93.29
SX-112	NL	SRS6431643	NLI	F. tataricum (L.) Gaertn	landrace	China	Shanxi	-	Zhang et al., 2021	0.9056	15.54	94.92	87.97
SX-113	NL	SRS6431644	NLI	F. tataricum (L.) Gaertn	landrace	China	Shanxi	-	Zhang et al., 2021	0.8823	15.75	98.64	94.86
SX-114	NL	SRS6431646	NLI	F. tataricum (L.) Gaertn	landrace	China	Shanxi	-	Zhang et al., 2021	0.926	53.65	99.08	98.76
SX-115	NL	SRS6431645	NLI	F. tataricum (L.) Gaertn	landrace	China	Shanxi	-	Zhang et al., 2021	0.9393	16.5	98.51	95.16
sx117	NL	SRS6431648	NLI	F. tataricum (L.) Gaertn	landrace	China	Shaanxi	-	Zhang et al., 2021	0.9144	15.74	98.5	94.87
sx118	NL	SRS6431647	NLI	F. tataricum (L.) Gaertn	landrace	China	Shaanxi	-	Zhang et al., 2021	0.9125	53.14	99.15	98.76
sx119	NL	SRS6431649	NLI	F. tataricum (L.) Gaertn	landrace	China	Shaanxi	-	Zhang et al., 2021	0.9481	15.37	98.62	94.85
sx120	NL	SRS6431584	NLI	F. tataricum (L.) Gaertn	landrace	China	Shaanxi	-	Zhang et al., 2021	0.8664	13.64	98.62	95.01
sx121	NL	SRS6431650	NLI	F. tataricum (L.) Gaertn	landrace	China	Shaanxi	-	Zhang et al., 2021	0.8299	12.68	98.58	94.39
sx122	NL	SRS6431651	NLI	F. tataricum (L.) Gaertn	landrace	China	Shaanxi	-	Zhang et al., 2021	0.9359	56.91	99.09	98.76
sx125	NL	SRS6431654	NLI	F. tataricum (L.) Gaertn	landrace	China	Shaanxi	-	Zhang et al., 2021	0.7337	10.91	98.15	88.61
sx126	NL	SRS6431655	NLI	F. tataricum (L.) Gaertn	landrace	China	Shaanxi	-	Zhang et al., 2021	0.7676	14.45	98.43	94.4
sx127	NL	SRS6431656	NLI	F. tataricum (L.) Gaertn	landrace	China	Shaanxi	-	Zhang et al., 2021	0.6999	23.62	99.08	98.01
sx129	NL	SRS6431658	NLI	F. tataricum (L.) Gaertn	landrace	China	Shaanxi	-	Zhang et al., 2021	0.7681	13.19	98.61	94.92
sx131	NL	SRS6431660	NLI	F. tataricum (L.) Gaertn	landrace	China	Shaanxi	-	Zhang et al., 2021	0.8802	64.09	99.25	98.95
sx133	NL	SRS6431661	NLI	F. tataricum (L.) Gaertn	landrace	China	Shaanxi	-	Zhang et al., 2021	0.7133	13.64	98.59	94.68
sx134	NL	SRS6431662	NLI	F. tataricum (L.) Gaertn	landrace	China	Shaanxi	-	Zhang et al., 2021	0.8872	49.69	99.25	98.9
sx135	NL	SRS6431663	NLI	F. tataricum (L.) Gaertn	landrace	China	Shaanxi	-	Zhang et al., 2021	0.9487	53.26	99.19	98.82
sx136	NL	SRS6431664	NLI	F. tataricum (L.) Gaertn	landrace	China	Shaanxi	-	Zhang et al., 2021	0.9417	66.24	99.1	98.8
sx137	NL	SRS6431665	NLI	F. tataricum (L.) Gaertn	landrace	China	Shaanxi	-	Zhang et al., 2021	0.8809	16.37	98.49	95.69
sx138	NL	SRS6431666	NLI	F. tataricum (L.) Gaertn	landrace	China	Shaanxi	-	Zhang et al., 2021	0.9493	48.97	99.28	98.92
sx139	NL	SRS6431667	NLI	F. tataricum (L.) Gaertn	landrace	China	Shaanxi	-	Zhang et al., 2021	0.9572	53.15	99.17	98.81
sx140	NL	SRS6431669	NLI	F. tataricum (L.) Gaertn	landrace	China	Shaanxi	-	Zhang et al., 2021	0.9475	49.08	99.37	98.99
sx143	NL	SRS6431668	NLI	F. tataricum (L.) Gaertn	landrace	China	Shaanxi	-	Zhang et al., 2021	0.7003	10.11	98.54	87.84
sx144	NL	SRS6431671	NLI	F. tataricum (L.) Gaertn	landrace	China	Shaanxi	-	Zhang et al., 2021	0.979	58.97	99.08	98.67
sx145	NL	SRS6431672	NLI	F. tataricum (L.) Gaertn	landrace	China	Shaanxi	-	Zhang et al., 2021	0.9065	12.8	98.8	94.1
sx147	NL	SRS6431675	NLI	F. tataricum (L.) Gaertn	landrace	China	Shaanxi	-	Zhang et al., 2021	0.6717	11.52	98.33	90.19
sx148	NL	SRS6431674	NLI	F. tataricum (L.) Gaertn	landrace	China	Shaanxi	-	Zhang et al., 2021	0.7591	12.53	98.79	95.26
sx149	NL	SRS6431676	NLI	F. tataricum (L.) Gaertn	landrace	China	Shaanxi	-	Zhang et al., 2021	0.8607	14.63	98.96	96.01
sx151	NL	SRS6431678	NLI	F. tataricum (L.) Gaertn	landrace	China	Shaanxi	-	Zhang et al., 2021	0.9267	46.57	99.13	98.71
sx152	NL	SRS6431679	NLI	F. tataricum (L.) Gaertn	landrace	China	Shaanxi	-	Zhang et al., 2021	0.9416	52.12	99.21	98.92
sx153	NL	SRS6431680	NLI	F. tataricum (L.) Gaertn	landrace	China	Shaanxi	-	Zhang et al., 2021	0.761	12.03	98.51	93.29
sx154	NL	SRS6431682	NLI	F. tataricum (L.) Gaertn	landrace	China	Shaanxi	-	Zhang et al., 2021	0.9203	47.84	99.23	98.82
sx156	NL	SRS6431684	NLI	F. tataricum (L.) Gaertn	landrace	China	Shaanxi	-	Zhang et al., 2021	0.9146	48.73	99.18	98.75
sx157	NL	SRS6431685	NLI	F. tataricum (L.) Gaertn	landrace	China	Shaanxi	-	Zhang et al., 2021	0.8331	11.87	98.86	93.24
sx158	NL	SRS6431686	NLI	F. tataricum (L.) Gaertn	landrace	China	Shaanxi	-	Zhang et al., 2021	0.9914	18.17	98.92	97.37
SX-23	NL	SRS6431725	NLI	F. tataricum (L.) Gaertn	landrace	China	Shanxi	-	Zhang et al., 2021	0.8893	60.1	99.09	98.79
SX-24	NL	SRS6431736	NLI	F. tataricum (L.) Gaertn	landrace	China	Shanxi	-	Zhang et al., 2021	0.8417	14.05	98.75	95.78
SX-25	NL	SRS6431747	NLI	F. tataricum (L.) Gaertn	landrace	China	Shanxi	-	Zhang et al., 2021	0.9011	49.82	99.1	98.73
SX-26	NL	SRS6431759	NLI	F. tataricum (L.) Gaertn	landrace	China	Shanxi	-	Zhang et al., 2021	0.8192	12.86	98.59	95.02
SX-27	NL	SRS6431771	NLI	F. tataricum (L.) Gaertn	landrace	China	Shanxi	-	Zhang et al., 2021	0.8857	42.81	98.99	98.61
SX-28	NL	SRS6431781	NLI	F. tataricum (L.) Gaertn	landrace	China	Shanxi	-	Zhang et al., 2021	0.9423	50.54	98.97	98.58
SX-29	NL	SRS6431791	NLI	F. tataricum (L.) Gaertn	landrace	China	Shanxi	-	Zhang et al., 2021	0.9885	60.53	99.09	98.79
SX-30	NL	SRS6431803	NLI	F. tataricum (L.) Gaertn	landrace	China	Shanxi	-	Zhang et al., 2021	0.9323	47.99	99.23	98.82
SX-33	NL	SRS6431825	NLI	F. tataricum (L.) Gaertn	landrace	China	Shanxi	-	Zhang et al., 2021	0.8093	16.75	98.9	96.75
SX-335	NL	SRS6431850	NLI	F. tataricum (L.) Gaertn	landrace	China	Shanxi	-	Zhang et al., 2021	0.8747	13.18	98.21	91.84
SX-336	NL	SRS6431848	NLI	F. tataricum (L.) Gaertn	landrace	China	Shanxi	-	Zhang et al., 2021	0.9751	15.73	98.85	96.14
SX-338	NL	SRS6431851	NLI	F. tataricum (L.) Gaertn	landrace	China	Shanxi	-	Zhang et al., 2021	0.9664	16.31	98.73	95.71
SX-339	NL	SRS6431852	NLI	F. tataricum (L.) Gaertn	landrace	China	Shanxi	-	Zhang et al., 2021	0.9916	21.98	98.99	97.98
SX-34	NL	SRS6431835	NLI	F. tataricum (L.) Gaertn	landrace	China	Shanxi	-	Zhang et al., 2021	0.9251	52.77	99.2	98.87
SX-340	NL	SRS6431853	NLI	F. tataricum (L.) Gaertn	landrace	China	Shanxi	-	Zhang et al., 2021	0.9532	19.72	98.91	97.46
SX-341	NL	SRS6431854	NLI	F. tataricum (L.) Gaertn	landrace	China	Shanxi	-	Zhang et al., 2021	0.9456	21.02	98.97	97.64
SX-342	NL	SRS6431856	NLI	F. tataricum (L.) Gaertn	landrace	China	Shanxi	-	Zhang et al., 2021	0.9632	55.46	99.28	98.98
SX-343	NL	SRS6431855	NLI	F. tataricum (L.) Gaertn	landrace	China	Shanxi	-	Zhang et al., 2021	0.7924	11.37	98.45	90.28
SX-36	NL	SRS6431858	NLI	F. tataricum (L.) Gaertn	landrace	China	Shanxi	-	Zhang et al., 2021	0.6314	12.29	98.3	92.05
SX-37	NL	SRS6431870	NLI	F. tataricum (L.) Gaertn	landrace	China	Shanxi	-	Zhang et al., 2021	0.9853	55.93	99.16	98.86
SX-38	NL	SRS6431881	NLI	F. tataricum (L.) Gaertn	landrace	China	Shanxi	-	Zhang et al., 2021	0.9888	53.46	99.19	98.88
SX-39	NL	SRS6431892	NLI	F. tataricum (L.) Gaertn	landrace	China	Shanxi	-	Zhang et al., 2021	0.9915	16.98	98.92	97.04
SX-40	NL	SRS6431902	NLI	F. tataricum (L.) Gaertn	landrace	China	Shanxi	-	Zhang et al., 2021	0.7534	13.39	98.82	95.56
SX-41	NL	SRS6431914	NLI	F. tataricum (L.) Gaertn	landrace	China	Shanxi	-	Zhang et al., 2021	0.9688	64.49	99	98.71
SX-42	NL	SRS6431925	NLI	F. tataricum (L.) Gaertn	landrace	China	Shanxi	-	Zhang et al., 2021	0.9881	15.17	98.91	96.68
SX-43	NL	SRS6431937	NLI	F. tataricum (L.) Gaertn	landrace	China	Shanxi	-	Zhang et al., 2021	0.9646	48.85	99.12	98.77
SX-45	NL	SRS6431958	NLI	F. tataricum (L.) Gaertn	landrace	China	Shanxi	-	Zhang et al., 2021	0.8124	12.25	98.55	93.32
SX-46	NL	SRS6431969	NLI	F. tataricum (L.) Gaertn	landrace	China	Shanxi	-	Zhang et al., 2021	0.6656	11.09	98.44	91.61
SX-47	NL	SRS6431981	NLI	F. tataricum (L.) Gaertn	landrace	China	Shanxi	-	Zhang et al., 2021	0.891	12.61	98.52	93.36
SX-48	NL	SRS6431992	NLI	F. tataricum (L.) Gaertn	landrace	China	Shanxi	-	Zhang et al., 2021	0.9868	59.71	99.27	98.97
sx489	NL	SRS6432006	NLI	F. tataricum (L.) Gaertn	landrace	China	Shaanxi	-	Zhang et al., 2021	0.8319	14.48	98.67	95.31
SX-49	NL	SRS6432004	NLI	F. tataricum (L.) Gaertn	landrace	China	Shanxi	-	Zhang et al., 2021	0.959	50.09	99.09	98.76
sx498	NL	SRS6432016	NLI	F. tataricum (L.) Gaertn	landrace	China	Shaanxi	-	Zhang et al., 2021	0.9418	12.95	98.48	93.79
SX-50	NL	SRS6432014	NLI	F. tataricum (L.) Gaertn	landrace	China	Shanxi	-	Zhang et al., 2021	0.9595	14.67	98.61	96.02
SX-52	NL	SRS6431519	NLI	F. tataricum (L.) Gaertn	landrace	China	Shanxi	-	Zhang et al., 2021	0.9924	17.9	99	97.59
SX-54	NL	SRS6431530	NLI	F. tataricum (L.) Gaertn	landrace	China	Shanxi	-	Zhang et al., 2021	0.694	13.24	98.79	95.06
SX-55	NL	SRS6431541	NLI	F. tataricum (L.) Gaertn	landrace	China	Shanxi	-	Zhang et al., 2021	0.9921	18.62	98.93	97.7
sx554	NL	SRS6431551	NLI	F. tataricum (L.) Gaertn	landrace	China	Shaanxi	-	Zhang et al., 2021	0.8034	12.03	98.71	94.25
SX-56	NL	SRS6431552	NLI	F. tataricum (L.) Gaertn	landrace	China	Shanxi	-	Zhang et al., 2021	0.99	18.46	98.93	97.74
SX-96	NL	SRS6431627	NLI	F. tataricum (L.) Gaertn	landrace	China	Shanxi	-	Zhang et al., 2021	0.9458	56.29	99.03	98.71
USA522	NL	SRS6431520	NLI	F. tataricum (L.) Gaertn	landrace	U.S.A	-	-	Zhang et al., 2021	0.9646	14.04	98.72	94.91
USA524	NL	SRS6431522	NLI	F. tataricum (L.) Gaertn	landrace	U.S.A	-	-	Zhang et al., 2021	0.9248	21.43	98.82	97.68
USA527	NL	SRS6431524	NLI	F. tataricum (L.) Gaertn	landrace	U.S.A	-	-	Zhang et al., 2021	0.9363	51.01	99.14	98.79
USA537	NL	SRS6431535	NLI	F. tataricum (L.) Gaertn	landrace	U.S.A	-	-	Zhang et al., 2021	0.924	50.44	99.25	98.93
USA538	NL	SRS6431536	NLI	F. tataricum (L.) Gaertn	landrace	U.S.A	-	-	Zhang et al., 2021	0.9066	12.97	98.7	95.17
USA541	NL	SRS6431538	NLI	F. tataricum (L.) Gaertn	landrace	U.S.A	-	-	Zhang et al., 2021	0.941	20.15	98.73	97.17
USA-W21	NL	SRS6431560	NLI	F. tataricum (L.) Gaertn	landrace	U.S.A	-	-	Zhang et al., 2021	0.9907	16.07	98.94	96.6
USA-W23	NL	SRS6431561	NLI	F. tataricum (L.) Gaertn	landrace	U.S.A	-	-	Zhang et al., 2021	0.9918	20.97	99.05	97.83
USA-W27	NL	SRS6431562	NLI	F. tataricum (L.) Gaertn	landrace	U.S.A	-	-	Zhang et al., 2021	0.9929	15.99	98.85	96.73
USA-W28	NL	SRS6431564	NLI	F. tataricum (L.) Gaertn	landrace	U.S.A	-	-	Zhang et al., 2021	0.9844	17.02	98.64	96.42
XZ94	NL	SRS6431626	NLI	F. tataricum (L.) Gaertn	landrace	China	Tibet	-	Zhang et al., 2021	0.9741	49.93	98.92	98.56
GZ263	NL	SRS6431775	NLI	F. tataricum (L.) Gaertn	landrace	China	Guizhou	-	Zhang et al., 2021	0.9714	64.01	99.3	99.04
SC439	NL	SRS6431955	NLI	F. tataricum (L.) Gaertn	landrace	China	Sichuan	-	Zhang et al., 2021	0.9006	58.09	99.23	98.96
SX-97	NL	SRS6431629	NLI	F. tataricum (L.) Gaertn	landrace	China	Shanxi	-	Zhang et al., 2021	0.9329	48.53	99.42	99.13
YN483	NL	SRS6432000	NLI	F. tataricum (L.) Gaertn	landrace	China	Yunnan	-	Zhang et al., 2021	0.9681	47	99.4	99.08
810	NL	SAMC3095995	NLI	F. tataricum (L.) Gaertn	landrace	China		-		0.9832	10.65	98.62	90.65
BIH808	NL	SAMC3095996	NLO	F. tataricum (L.) Gaertn	landrace	Bosnia and Herzegovina		G9		0.9839	13.51	98.81	95.57
BIH809	NL	SAMC3095997	NLI	F. tataricum (L.) Gaertn	landrace	Bosnia and Herzegovina		G9		0.9861	12.69	98.98	95.07
BIH822	NL	SAMC3095998	NLI	F. tataricum (L.) Gaertn	landrace	Bosnia and Herzegovina		G9		0.9875	11.78	98.77	92.57
FRA807	NL	SAMC3095999	NLO	F. tataricum (L.) Gaertn	landrace	France		G10		0.9875	18.78	98.85	97.52
ITA801	NL	SAMC3096000	NLO	F. tataricum (L.) Gaertn	landrace	Italy		-		0.9877	12.19	98.44	91.4
ITA802	NL	SAMC3096001	NLO	F. tataricum (L.) Gaertn	landrace	Italy		-		0.9864	12.92	98.71	94.51
ITA803	NL	SAMC3096002	NLO	F. tataricum (L.) Gaertn	landrace	Italy		-		0.9881	17.96	98.78	97.2
ITA804	NL	SAMC3096003	NLO	F. tataricum (L.) Gaertn	landrace	Italy		-		0.9857	18.39	98.91	97.06
ITA805	NL	SAMC3096004	NLO	F. tataricum (L.) Gaertn	landrace	Italy		-		0.9872	23.99	98.87	97.98
ITA823	NL	SAMC3096005	NLO	F. tataricum (L.) Gaertn	landrace	Italy		-		0.9887	13.89	98.85	96.64
LUX806	NL	SAMC3096006	NLO	F. tataricum (L.) Gaertn	landrace	Luxemburg		G8		0.9876	12.23	98.5	91.67
SL812	NL	SAMC3096007	NLO	F. tataricum (L.) Gaertn	landrace	Slovenia		G9		0.9829	13.78	98.75	94.47
SL813	NL	SAMC3096008	NLO	F. tataricum (L.) Gaertn	landrace	Slovenia		G9		0.9856	18.24	98.91	97.09
SL815	NL	SAMC3096009	NLI	F. tataricum (L.) Gaertn	landrace	Slovenia		G9		0.9853	14.63	98.86	95.36
SL816	NL	SAMC3096010	NLO	F. tataricum (L.) Gaertn	landrace	Slovenia		G9		0.9822	19.07	98.84	97.09
SL817	NL	SAMC3096011	NLO	F. tataricum (L.) Gaertn	landrace	Slovenia		G9		0.9861	14.05	98.74	94.97
SL818	NL	SAMC3096012	NLO	F. tataricum (L.) Gaertn	landrace	Slovenia		G9		0.9824	16.78	98.84	95.94
SL819	NL	SAMC3096013	NLO	F. tataricum (L.) Gaertn	landrace	Slovenia		G9		0.986	11.65	98.6	92.51
SL820	NL	SAMC3096014	NLO	F. tataricum (L.) Gaertn	landrace	Slovenia		G9		0.9862	26.88	98.89	98.22
SL824	NL	SAMC3096015	NLO	F. tataricum (L.) Gaertn	landrace	Slovenia		G9		0.9868	25.88	98.89	98.29
SL825	NL	SAMC3096016	NLO	F. tataricum (L.) Gaertn	landrace	Slovenia		G9		0.9898	16.11	98.89	97.45
SL826	NL	SAMC3096017	NLO	F. tataricum (L.) Gaertn	landrace	Slovenia		G9		0.9861	9.59	98.32	87.06
SL827	NL	SAMC3096018	NLO	F. tataricum (L.) Gaertn	landrace	Slovenia		G9		0.9892	17.4	98.83	97.45
SL828	NL	SAMC3096019	NLO	F. tataricum (L.) Gaertn	landrace	Slovenia		G9		0.9851	22.34	98.88	98.14
SL829	NL	SAMC3096020	NLO	F. tataricum (L.) Gaertn	landrace	Slovenia		G9		0.9877	10.67	98.63	90.89
SL830	NL	SAMC3096021	NLO	F. tataricum (L.) Gaertn	landrace	Slovenia		G9		0.9857	7.44	97.38	74.22
SL831	NL	SAMC3096022	NLO	F. tataricum (L.) Gaertn	landrace	Slovenia		G9		0.986	11.34	98.8	95.44
SL832	NL	SAMC3096023	NLO	F. tataricum (L.) Gaertn	landrace	Slovenia		G9		0.9852	9.03	98.2	84.74
SL833	NL	SAMC3096024	NLO	F. tataricum (L.) Gaertn	landrace	Slovenia		G9		0.9854	12.81	98.82	96.24
SL834	NL	SAMC3096025	NLO	F. tataricum (L.) Gaertn	landrace	Slovenia		G9		0.9872	22.08	98.84	98.04
SL835	NL	SAMC3096026	NLO	F. tataricum (L.) Gaertn	landrace	Slovenia		G9		0.9883	17.59	98.92	97.75
SL836	NL	SAMC3096027	NLO	F. tataricum (L.) Gaertn	landrace	Slovenia		G9		0.9866	18.4	98.87	97.75
SL837	NL	SAMC3096028	NLO	F. tataricum (L.) Gaertn	landrace	Slovenia		G9		0.986	16.75	98.88	97.66
SL838	NL	SAMC3096029	NLO	F. tataricum (L.) Gaertn	landrace	Slovenia		G9		0.9895	16.41	98.84	97.24
SL839	NL	SAMC3096030	NLO	F. tataricum (L.) Gaertn	landrace	Slovenia		G9		0.9842	15.15	98.87	97.13
sx155	SL	SRS6431683	SL2	F. tataricum (L.) Gaertn	landrace	China	Shaanxi	-	Zhang et al., 2021	0.9314	47.16	99.25	98.83
XZ315	SL	SRS6431827	SL2	F. tataricum (L.) Gaertn	wild	China	Tibet	-	Zhang et al., 2021	0.9791	55.88	99.27	98.96
GS193	SL	SRS6431715	SL2	F. tataricum (L.) Gaertn	landrace	China	Gansu	-	Zhang et al., 2021	0.9198	58.21	99.34	99.06
510	SL	SRS6432023	SL2	F. tataricum (L.) Gaertn	landrace	China	-	-	Zhang et al., 2021	0.8876	16.81	98.61	96
511	SL	SRS6432025	SL2	F. tataricum (L.) Gaertn	landrace	China	-	-	Zhang et al., 2021	0.9915	19.32	98.74	97.62
512	SL	SRS6432027	SL1	F. tataricum (L.) Gaertn	landrace	China	-	-	Zhang et al., 2021	0.9334	14.93	98.41	94.58
515	SL	SRS6432032	SL1	F. tataricum (L.) Gaertn	landrace	China	-	-	Zhang et al., 2021	0.8203	13.5	98.42	93.86
sx150	SL	SRS6431677	SL2	F. tataricum (L.) Gaertn	landrace	China	Shaanxi	-	Zhang et al., 2021	0.9193	56.82	99.32	99.05
518	SL	SRS6432034	SL2	F. tataricum (L.) Gaertn	landrace	China	-	-	Zhang et al., 2021	0.6431	9.48	98.01	87.16
521	SL	SRS6431518	SL2	F. tataricum (L.) Gaertn	landrace	China	-	-	Zhang et al., 2021	0.9423	18.12	98.76	96.56
526	SL	SRS6431523	SL1	F. tataricum (L.) Gaertn	landrace	China	-	-	Zhang et al., 2021	0.8823	12.94	98.42	94.47
531	SL	SRS6431528	SL1	F. tataricum (L.) Gaertn	landrace	China	-	-	Zhang et al., 2021	0.9761	48.64	99.03	98.7
533	SL	SRS6431531	SL2	F. tataricum (L.) Gaertn	landrace	China	-	-	Zhang et al., 2021	0.8668	15.21	98.36	95.17
534	SL	SRS6431532	SL1	F. tataricum (L.) Gaertn	landrace	China	-	-	Zhang et al., 2021	0.8799	12.28	98.37	93.44
535	SL	SRS6431533	SL1	F. tataricum (L.) Gaertn	landrace	China	-	-	Zhang et al., 2021	0.8867	14.45	98.65	96.43
GZ413	SL	SRS6431926	SL1	F. tataricum (L.) Gaertn	landrace	China	Guizhou	-	Zhang et al., 2021	0.9693	15.07	98.71	95.5
GS161	SL	SRS6431690	SL2	F. tataricum (L.) Gaertn	landrace	China	Gansu	-	Zhang et al., 2021	0.8724	42.68	99.39	99.02
sx146	SL	SRS6431673	SL2	F. tataricum (L.) Gaertn	landrace	China	Shaanxi	-	Zhang et al., 2021	0.9814	55.93	99.32	99.06
GS346	SL	SRS6431860	SL2	F. tataricum (L.) Gaertn	landrace	China	Gansu	-	Zhang et al., 2021	0.9552	66.13	99	98.65
GS350	SL	SRS6431864	SL2	F. tataricum (L.) Gaertn	landrace	China	Gansu	-	Zhang et al., 2021	0.8848	49.47	98.87	98.43
GS351	SL	SRS6431865	SL2	F. tataricum (L.) Gaertn	landrace	China	Gansu	-	Zhang et al., 2021	0.8696	11.42	98.05	91.09
GS352	SL	SRS6431866	SL1	F. tataricum (L.) Gaertn	landrace	China	Gansu	-	Zhang et al., 2021	0.8947	43.76	99	98.64
GS353	SL	SRS6431867	SL2	F. tataricum (L.) Gaertn	landrace	China	Gansu	-	Zhang et al., 2021	0.9542	49.73	99.29	98.74
GS355	SL	SRS6431868	SL2	F. tataricum (L.) Gaertn	landrace	China	Gansu	-	Zhang et al., 2021	0.9094	14.4	98.38	94.5
GS358	SL	SRS6431873	SL2	F. tataricum (L.) Gaertn	landrace	China	Gansu	-	Zhang et al., 2021	0.9004	13.05	98.44	93.61
GZ253	SL	SRS6431766	SL1	F. tataricum (L.) Gaertn	landrace	China	Guizhou	-	Zhang et al., 2021	0.9717	46.76	99.04	98.6
GZ254	SL	SRS6431767	SL1	F. tataricum (L.) Gaertn	landrace	China	Guizhou	-	Zhang et al., 2021	0.8374	11.74	98.43	92.75
GZ255	SL	SRS6431769	SL2	F. tataricum (L.) Gaertn	landrace	China	Guizhou	G4	Zhang et al., 2021	0.7819	12.45	98.39	92.68
GZ258	SL	SRS6431768	SL2	F. tataricum (L.) Gaertn	landrace	China	Guizhou	-	Zhang et al., 2021	0.9428	18.68	98.64	97.1
GZ259	SL	SRS6431770	SL2	F. tataricum (L.) Gaertn	landrace	China	Guizhou	G4	Zhang et al., 2021	0.9534	52.04	99.06	98.71
GZ260	SL	SRS6431772	SL2	F. tataricum (L.) Gaertn	landrace	China	Guizhou	G4	Zhang et al., 2021	0.9666	47.05	99.07	98.66
GZ262	SL	SRS6431774	SL1	F. tataricum (L.) Gaertn	landrace	China	Guizhou	-	Zhang et al., 2021	0.9833	51.77	98.94	98.6
GZ264	SL	SRS6431776	SL2	F. tataricum (L.) Gaertn	landrace	China	Guizhou	G4	Zhang et al., 2021	0.9779	52.14	98.96	98.59
GZ265	SL	SRS6431777	SL1	F. tataricum (L.) Gaertn	landrace	China	Guizhou	-	Zhang et al., 2021	0.9568	15.2	98.66	95.34
GZ266	SL	SRS6431778	SL2	F. tataricum (L.) Gaertn	landrace	China	Guizhou	G4	Zhang et al., 2021	0.9622	50.77	98.81	98.42
GZ267	SL	SRS6431779	SL2	F. tataricum (L.) Gaertn	landrace	China	Guizhou	G4	Zhang et al., 2021	0.9223	49.13	99.05	98.62
GZ268	SL	SRS6431780	SL1	F. tataricum (L.) Gaertn	landrace	China	Guizhou	-	Zhang et al., 2021	0.9812	19.08	98.71	97.06
GZ271	SL	SRS6431782	SL1	F. tataricum (L.) Gaertn	landrace	China	Guizhou	-	Zhang et al., 2021	0.9841	51.35	99.02	98.7
GZ410	SL	SRS6431924	SL2	F. tataricum (L.) Gaertn	landrace	China	Guizhou	G4	Zhang et al., 2021	0.9351	13.18	97.93	91.33
GZ412	SL	SRS6431927	SL2	F. tataricum (L.) Gaertn	landrace	China	Guizhou	G4	Zhang et al., 2021	0.8755	60.95	99.13	98.84
GZ414	SL	SRS6431930	SL1	F. tataricum (L.) Gaertn	landrace	China	Guizhou	-	Zhang et al., 2021	0.9257	65.01	99.07	98.75
GZ415	SL	SRS6431929	SL2	F. tataricum (L.) Gaertn	landrace	China	Guizhou	G4	Zhang et al., 2021	0.6621	10.18	98.46	89.4
GZ416	SL	SRS6431931	SL2	F. tataricum (L.) Gaertn	landrace	China	Guizhou	G4	Zhang et al., 2021	0.837	13.2	98.61	94.88
GZ418	SL	SRS6431933	SL2	F. tataricum (L.) Gaertn	landrace	China	Guizhou	-	Zhang et al., 2021	0.9238	18.25	98.48	95.94
GZ491	SL	SRS6432008	SL2	F. tataricum (L.) Gaertn	landrace	China	Guizhou	G4	Zhang et al., 2021	0.9307	14.22	98.6	95.06
GZ492	SL	SRS6432009	SL1	F. tataricum (L.) Gaertn	landrace	China	Guizhou	-	Zhang et al., 2021	0.7706	14.75	98.45	94.92
GZ550	SL	SRS6431547	SL1	F. tataricum (L.) Gaertn	landrace	China	Guizhou	-	Zhang et al., 2021	0.8609	13.37	98.68	95.75
QH367	SL	SRS6431882	SL2	F. tataricum (L.) Gaertn	landrace	China	Qinghai	-	Zhang et al., 2021	0.9639	16.5	98.5	95.23
QH370	SL	SRS6431884	SL2	F. tataricum (L.) Gaertn	landrace	China	Qinghai	-	Zhang et al., 2021	0.8474	12.52	98.03	91.05
QH371	SL	SRS6431885	SL1	F. tataricum (L.) Gaertn	landrace	China	Qinghai	-	Zhang et al., 2021	0.8467	15.31	98.52	95.26
sx123	SL	SRS6431652	SL2	F. tataricum (L.) Gaertn	landrace	China	Shaanxi	-	Zhang et al., 2021	0.898	59.47	99.32	99.06
QH372	SL	SRS6431887	SL1	F. tataricum (L.) Gaertn	landrace	China	Qinghai	-	Zhang et al., 2021	0.8998	16.11	98.61	95.85
QH377	SL	SRS6431893	SL1	F. tataricum (L.) Gaertn	landrace	China	Qinghai	-	Zhang et al., 2021	0.9216	15.13	98.49	95.34
QH57	SL	SRS6431563	SL2	F. tataricum (L.) Gaertn	landrace	China	Qinghai	-	Zhang et al., 2021	0.989	23.53	98.76	97.77
SC105	SL	SRS6431636	SL1	F. tataricum (L.) Gaertn	landrace	China	Sichuan	-	Zhang et al., 2021	0.799	12.84	98.1	91.74
SC106	SL	SRS6431637	SL2	F. tataricum (L.) Gaertn	landrace	China	Sichuan	G2	Zhang et al., 2021	0.9882	50.02	99.01	98.66
SC107	SL	SRS6431638	SL2	F. tataricum (L.) Gaertn	landrace	China	Sichuan	G2	Zhang et al., 2021	0.8393	14.65	98.09	93.4
SC205	SL	SRS6431724	SL2	F. tataricum (L.) Gaertn	landrace	China	Sichuan	G2	Zhang et al., 2021	0.9278	47.95	99.09	98.66
SC206	SL	SRS6431726	SL2	F. tataricum (L.) Gaertn	landrace	China	Sichuan	G2	Zhang et al., 2021	0.8759	11.7	98.53	92.79
SC207	SL	SRS6431727	SL2	F. tataricum (L.) Gaertn	landrace	China	Sichuan	-	Zhang et al., 2021	0.9659	15.79	98.63	95.97
SC208	SL	SRS6431728	SL2	F. tataricum (L.) Gaertn	landrace	China	Sichuan	G2	Zhang et al., 2021	0.9429	55.63	98.97	98.63
SC209	SL	SRS6431729	SL2	F. tataricum (L.) Gaertn	landrace	China	Sichuan	G2	Zhang et al., 2021	0.9897	21.4	98.64	97.44
SC210	SL	SRS6431730	SL2	F. tataricum (L.) Gaertn	landrace	China	Sichuan	G2	Zhang et al., 2021	0.9176	49.43	99.13	98.8
SC213	SL	SRS6431732	SL2	F. tataricum (L.) Gaertn	landrace	China	Sichuan	G2	Zhang et al., 2021	0.911	48.29	99.03	98.64
SC214	SL	SRS6431734	SL2	F. tataricum (L.) Gaertn	landrace	China	Sichuan	G2	Zhang et al., 2021	0.8115	11.53	98.75	92.94
SC215	SL	SRS6431735	SL2	F. tataricum (L.) Gaertn	landrace	China	Sichuan	-	Zhang et al., 2021	0.7584	14.95	98.67	96.14
SC217	SL	SRS6431738	SL2	F. tataricum (L.) Gaertn	landrace	China	Sichuan	G2	Zhang et al., 2021	0.8738	20.41	98.95	97.88
SC219	SL	SRS6431740	SL2	F. tataricum (L.) Gaertn	landrace	China	Sichuan	G2	Zhang et al., 2021	0.909	49.67	99.15	98.77
SC221	SL	SRS6431741	SL2	F. tataricum (L.) Gaertn	landrace	China	Sichuan	-	Zhang et al., 2021	0.858	14.11	98.59	94.71
SC222	SL	SRS6431742	SL2	F. tataricum (L.) Gaertn	landrace	China	Sichuan	-	Zhang et al., 2021	0.8635	15.84	98.49	95.28
SC223	SL	SRS6431743	SL2	F. tataricum (L.) Gaertn	landrace	China	Sichuan	G2	Zhang et al., 2021	0.9022	60.06	99.04	98.72
SC226	SL	SRS6431744	SL2	F. tataricum (L.) Gaertn	landrace	China	Sichuan	G2	Zhang et al., 2021	0.9592	53.96	99.08	98.75
SC228	SL	SRS6431745	SL2	F. tataricum (L.) Gaertn	landrace	China	Sichuan	-	Zhang et al., 2021	0.6827	10.93	98.24	89.99
SC229	SL	SRS6431746	SL2	F. tataricum (L.) Gaertn	landrace	China	Sichuan	-	Zhang et al., 2021	0.8201	13.9	98.44	93.61
SC230	SL	SRS6431748	SL2	F. tataricum (L.) Gaertn	landrace	China	Sichuan	-	Zhang et al., 2021	0.8877	14.66	98.56	94.75
SC234	SL	SRS6431749	SL2	F. tataricum (L.) Gaertn	landrace	China	Sichuan	G2	Zhang et al., 2021	0.9869	60.42	98.99	98.68
SC235	SL	SRS6431750	SL2	F. tataricum (L.) Gaertn	landrace	China	Sichuan	G2	Zhang et al., 2021	0.9829	66.43	99.03	98.73
SC236	SL	SRS6431751	SL2	F. tataricum (L.) Gaertn	landrace	China	Sichuan	G2	Zhang et al., 2021	0.9529	49.9	99.41	99.07
SC237	SL	SRS6431752	SL2	F. tataricum (L.) Gaertn	landrace	China	Sichuan	G2	Zhang et al., 2021	0.9375	51.06	98.89	98.52
SC238	SL	SRS6431754	SL2	F. tataricum (L.) Gaertn	landrace	China	Sichuan	G2	Zhang et al., 2021	0.7839	19.56	98.86	97.83
SC240	SL	SRS6431753	SL2	F. tataricum (L.) Gaertn	landrace	China	Sichuan	G2	Zhang et al., 2021	0.8966	23.88	98.96	98.1
SC242	SL	SRS6431755	SL2	F. tataricum (L.) Gaertn	landrace	China	Sichuan	G2	Zhang et al., 2021	0.9607	70.9	98.82	98.49
SC243	SL	SRS6431756	SL2	F. tataricum (L.) Gaertn	landrace	China	Sichuan	G2	Zhang et al., 2021	0.9343	16.7	98.32	95.59
SC244	SL	SRS6431757	SL2	F. tataricum (L.) Gaertn	landrace	China	Sichuan	G2	Zhang et al., 2021	0.8396	16.37	98.47	96.22
SC246	SL	SRS6431760	SL2	F. tataricum (L.) Gaertn	landrace	China	Sichuan	G2	Zhang et al., 2021	0.9198	56.73	99.15	98.78
SC248	SL	SRS6431762	SL2	F. tataricum (L.) Gaertn	landrace	China	Sichuan	-	Zhang et al., 2021	0.9683	54.56	99.39	99.1
SC249	SL	SRS6431763	SL2	F. tataricum (L.) Gaertn	landrace	China	Sichuan	G2	Zhang et al., 2021	0.9347	50.24	99.23	98.66
SC406	SL	SRS6431921	SL2	F. tataricum (L.) Gaertn	landrace	China	Sichuan	G2	Zhang et al., 2021	0.9702	60.59	99.18	98.86
SC407	SL	SRS6431922	SL2	F. tataricum (L.) Gaertn	landrace	China	Sichuan	G2	Zhang et al., 2021	0.8935	16.3	98.66	96.59
SC409	SL	SRS6431923	SL2	F. tataricum (L.) Gaertn	landrace	China	Sichuan	G2	Zhang et al., 2021	0.9594	54.09	98.87	98.51
SC424	SL	SRS6431940	SL2	F. tataricum (L.) Gaertn	landrace	China	Sichuan	G2	Zhang et al., 2021	0.9709	56.77	99.01	98.65
SC426	SL	SRS6431941	SL2	F. tataricum (L.) Gaertn	landrace	China	Sichuan	G2	Zhang et al., 2021	0.9903	51.95	99.16	98.82
SC427	SL	SRS6431943	SL2	F. tataricum (L.) Gaertn	landrace	China	Sichuan	G2	Zhang et al., 2021	0.8427	11.72	98.18	92.32
SC429	SL	SRS6431944	SL2	F. tataricum (L.) Gaertn	landrace	China	Sichuan	G2	Zhang et al., 2021	0.8079	14.68	98.39	93.94
SC430	SL	SRS6431945	SL2	F. tataricum (L.) Gaertn	landrace	China	Sichuan	G2	Zhang et al., 2021	0.9391	14.71	98.45	95.59
SC431	SL	SRS6431946	SL2	F. tataricum (L.) Gaertn	landrace	China	Sichuan	G2	Zhang et al., 2021	0.9199	14.22	98.46	95.47
SC432	SL	SRS6431948	SL2	F. tataricum (L.) Gaertn	landrace	China	Sichuan	G2	Zhang et al., 2021	0.9914	15.98	98.47	96.28
SC433	SL	SRS6431949	SL2	F. tataricum (L.) Gaertn	landrace	China	Sichuan	-	Zhang et al., 2021	0.9414	49.83	98.81	98.41
SC434	SL	SRS6431950	SL2	F. tataricum (L.) Gaertn	landrace	China	Sichuan	-	Zhang et al., 2021	0.8987	48.14	98.86	98.45
SC435	SL	SRS6431951	SL2	F. tataricum (L.) Gaertn	landrace	China	Sichuan	G2	Zhang et al., 2021	0.8777	13.58	98.73	95.87
SC436	SL	SRS6431952	SL2	F. tataricum (L.) Gaertn	landrace	China	Sichuan	G2	Zhang et al., 2021	0.912	15.1	98.53	95.62
SC437	SL	SRS6431953	SL2	F. tataricum (L.) Gaertn	landrace	China	Sichuan	G2	Zhang et al., 2021	0.924	14.27	98.52	95.4
SC438	SL	SRS6431954	SL2	F. tataricum (L.) Gaertn	landrace	China	Sichuan	G2	Zhang et al., 2021	0.9918	13.38	98.67	96.24
SC440	SL	SRS6431957	SL2	F. tataricum (L.) Gaertn	landrace	China	Sichuan	-	Zhang et al., 2021	0.9492	66.15	98.87	98.54
SC454	SL	SRS6431970	SL2	F. tataricum (L.) Gaertn	landrace	China	Sichuan	-	Zhang et al., 2021	0.9337	13.1	98.85	93.84
SC459	SL	SRS6431975	SL2	F. tataricum (L.) Gaertn	landrace	China	Sichuan	G2	Zhang et al., 2021	0.9777	52.72	99	98.58
SC460	SL	SRS6431976	SL2	F. tataricum (L.) Gaertn	landrace	China	Sichuan	G2	Zhang et al., 2021	0.9457	64.43	99.06	98.75
SC461	SL	SRS6431978	SL2	F. tataricum (L.) Gaertn	landrace	China	Sichuan	G2	Zhang et al., 2021	0.9266	45.27	99.17	98.8
SC462	SL	SRS6431977	SL2	F. tataricum (L.) Gaertn	landrace	China	Sichuan	G2	Zhang et al., 2021	0.9698	64.97	99.08	98.72
SC463	SL	SRS6431979	SL2	F. tataricum (L.) Gaertn	landrace	China	Sichuan	G2	Zhang et al., 2021	0.9355	14	98.26	93.2
SC464	SL	SRS6431982	SL2	F. tataricum (L.) Gaertn	landrace	China	Sichuan	G2	Zhang et al., 2021	0.9832	50.76	98.92	98.47
SC465	SL	SRS6431983	SL2	F. tataricum (L.) Gaertn	landrace	China	Sichuan	-	Zhang et al., 2021	0.9658	51.59	99.31	98.89
SC484	SL	SRS6432001	SL2	F. tataricum (L.) Gaertn	landrace	China	Sichuan	-	Zhang et al., 2021	0.9411	14.16	98.41	94.62
SC485	SL	SRS6432002	SL2	F. tataricum (L.) Gaertn	landrace	China	Sichuan	G2	Zhang et al., 2021	0.9808	56.93	99.04	98.6
SC486	SL	SRS6432003	SL1	F. tataricum (L.) Gaertn	landrace	China	Sichuan	-	Zhang et al., 2021	0.89	13.44	98.44	93.48
SC490	SL	SRS6432007	SL1	F. tataricum (L.) Gaertn	landrace	China	Sichuan	-	Zhang et al., 2021	0.916	14.19	98.46	94.24
SC493	SL	SRS6432010	SL1	F. tataricum (L.) Gaertn	landrace	China	Sichuan	-	Zhang et al., 2021	0.847	16.82	98.54	95.08
SC494	SL	SRS6432011	SL2	F. tataricum (L.) Gaertn	landrace	China	Sichuan	G2	Zhang et al., 2021	0.8089	14.04	98.76	94.65
SC495	SL	SRS6432012	SL2	F. tataricum (L.) Gaertn	landrace	China	Sichuan	G2	Zhang et al., 2021	0.8675	14.29	98.39	96.01
SC496	SL	SRS6432013	SL2	F. tataricum (L.) Gaertn	landrace	China	Sichuan	G2	Zhang et al., 2021	0.9791	13.1	98.29	94.44
SC501	SL	SRS6432020	SL2	F. tataricum (L.) Gaertn	landrace	China	Sichuan	-	Zhang et al., 2021	0.8979	14.64	98.49	95.27
SC502	SL	SRS6432019	SL2	F. tataricum (L.) Gaertn	landrace	China	Sichuan	G2	Zhang et al., 2021	0.9686	17.38	98.99	97.08
SC504	SL	SRS6432018	SL2	F. tataricum (L.) Gaertn	landrace	China	Sichuan	G2	Zhang et al., 2021	0.736	12.09	98.06	92.68
SC507	SL	SRS6432021	SL2	F. tataricum (L.) Gaertn	landrace	China	Sichuan	G2	Zhang et al., 2021	0.7674	12.36	98.28	93.05
SC508	SL	SRS6432026	SL2	F. tataricum (L.) Gaertn	landrace	China	Sichuan	-	Zhang et al., 2021	0.945	18.77	98.61	96.84
sx128	SL	SRS6431657	SL2	F. tataricum (L.) Gaertn	landrace	China	Shaanxi	-	Zhang et al., 2021	0.8238	12.69	98.58	93.89
SX-32	SL	SRS6431814	SL2	F. tataricum (L.) Gaertn	landrace	China	Shanxi	-	Zhang et al., 2021	0.9467	13	98.45	93.36
sx499	SL	SRS6432017	SL1	F. tataricum (L.) Gaertn	landrace	China	Shaanxi	-	Zhang et al., 2021	0.9529	14.47	98.65	93.91
SX-549	SL	SRS6431546	SL2	F. tataricum (L.) Gaertn	landrace	China	Shanxi	-	Zhang et al., 2021	0.9083	21.26	98.43	96.94
SX-99	SL	SRS6431630	SL2	F. tataricum (L.) Gaertn	landrace	China	Shanxi	-	Zhang et al., 2021	0.886	14.15	98.35	95.07
XZ313	SL	SRS6431824	SL1	F. tataricum (L.) Gaertn	landrace	China	Tibet	-	Zhang et al., 2021	0.9521	16.77	98.58	96.52
XZ314	SL	SRS6431826	SL1	F. tataricum (L.) Gaertn	landrace	China	Tibet	-	Zhang et al., 2021	0.9924	17.8	98.65	97.27
YN100	SL	SRS6431631	SL2	F. tataricum (L.) Gaertn	landrace	China	Yunnan	-	Zhang et al., 2021	0.9667	15.99	94.96	81.12
YN101	SL	SRS6431632	SL2	F. tataricum (L.) Gaertn	landrace	China	Yunnan	-	Zhang et al., 2021	0.9659	52.8	98.89	98.54
YN102	SL	SRS6431633	SL1	F. tataricum (L.) Gaertn	landrace	China	Yunnan	G3	Zhang et al., 2021	0.953	13.99	99.01	96.32
YN109	SL	SRS6431641	SL2	F. tataricum (L.) Gaertn	landrace	China	Yunnan	-	Zhang et al., 2021	0.8992	15.96	98.44	94.83
YN110	SL	SRS6431642	SL1	F. tataricum (L.) Gaertn	landrace	China	Yunnan	G3	Zhang et al., 2021	0.8083	12.21	98.47	92.7
YN272	SL	SRS6431783	SL1	F. tataricum (L.) Gaertn	landrace	China	Yunnan	G3	Zhang et al., 2021	0.9569	15.76	98.67	95.28
YN273	SL	SRS6431785	SL2	F. tataricum (L.) Gaertn	landrace	China	Yunnan	-	Zhang et al., 2021	0.9597	15.19	98.57	95.63
YN274	SL	SRS6431786	SL2	F. tataricum (L.) Gaertn	landrace	China	Yunnan	-	Zhang et al., 2021	0.9828	19.17	98.94	97.62
YN275	SL	SRS6431787	SL2	F. tataricum (L.) Gaertn	landrace	China	Yunnan	-	Zhang et al., 2021	0.8415	12.12	98.32	91.91
YN278	SL	SRS6431790	SL2	F. tataricum (L.) Gaertn	landrace	China	Yunnan	-	Zhang et al., 2021	0.9714	15.47	98.54	95.39
YN279	SL	SRS6431788	SL1	F. tataricum (L.) Gaertn	landrace	China	Yunnan	G3	Zhang et al., 2021	0.9352	13.29	98.44	93.81
YN280	SL	SRS6431789	SL2	F. tataricum (L.) Gaertn	landrace	China	Yunnan	-	Zhang et al., 2021	0.9745	52.23	98.99	98.62
YN281	SL	SRS6431792	SL2	F. tataricum (L.) Gaertn	landrace	China	Yunnan	-	Zhang et al., 2021	0.9398	45.59	99.05	98.62
YN282	SL	SRS6431793	SL2	F. tataricum (L.) Gaertn	landrace	China	Yunnan	-	Zhang et al., 2021	0.9701	55.55	99.09	98.69
YN283	SL	SRS6431794	SL2	F. tataricum (L.) Gaertn	landrace	China	Yunnan	-	Zhang et al., 2021	0.965	53.43	99.3	98.99
YN284	SL	SRS6431795	SL2	F. tataricum (L.) Gaertn	landrace	China	Yunnan	-	Zhang et al., 2021	0.9663	64.63	98.98	98.63
YN285	SL	SRS6431797	SL1	F. tataricum (L.) Gaertn	landrace	China	Yunnan	G3	Zhang et al., 2021	0.9713	17.39	98.85	96.99
YN286	SL	SRS6431796	SL2	F. tataricum (L.) Gaertn	landrace	China	Yunnan	-	Zhang et al., 2021	0.9593	15.08	98.55	95.54
YN287	SL	SRS6431798	SL2	F. tataricum (L.) Gaertn	landrace	China	Yunnan	-	Zhang et al., 2021	0.9798	21.79	98.41	96.63
YN288	SL	SRS6431799	SL2	F. tataricum (L.) Gaertn	landrace	China	Yunnan	-	Zhang et al., 2021	0.7316	11.3	98.34	93.35
YN289	SL	SRS6431800	SL2	F. tataricum (L.) Gaertn	landrace	China	Yunnan	-	Zhang et al., 2021	0.9855	72.76	98.82	98.49
YN290	SL	SRS6431801	SL2	F. tataricum (L.) Gaertn	landrace	China	Yunnan	-	Zhang et al., 2021	0.9828	13.38	98.31	92.54
YN291	SL	SRS6431802	SL2	F. tataricum (L.) Gaertn	landrace	China	Yunnan	-	Zhang et al., 2021	0.9142	58.66	99.03	98.67
YN292	SL	SRS6431804	SL2	F. tataricum (L.) Gaertn	landrace	China	Yunnan	-	Zhang et al., 2021	0.9554	51.11	98.7	98.29
YN294	SL	SRS6431806	SL2	F. tataricum (L.) Gaertn	landrace	China	Yunnan	-	Zhang et al., 2021	0.9598	14.7	98.72	95.39
YN295	SL	SRS6431805	SL2	F. tataricum (L.) Gaertn	landrace	China	Yunnan	-	Zhang et al., 2021	0.9777	53.07	99.11	98.78
YN296	SL	SRS6431808	SL2	F. tataricum (L.) Gaertn	landrace	China	Yunnan	-	Zhang et al., 2021	0.9836	19.18	98.7	96.98
YN297	SL	SRS6431807	SL1	F. tataricum (L.) Gaertn	landrace	China	Yunnan	G3	Zhang et al., 2021	0.9516	17.29	98.34	94.88
YN298	SL	SRS6431809	SL2	F. tataricum (L.) Gaertn	landrace	China	Yunnan	-	Zhang et al., 2021	0.9707	13.07	98.36	93.61
YN299	SL	SRS6431811	SL2	F. tataricum (L.) Gaertn	landrace	China	Yunnan	-	Zhang et al., 2021	0.8484	13.7	98.45	95.23
YN300	SL	SRS6431810	SL2	F. tataricum (L.) Gaertn	landrace	China	Yunnan	-	Zhang et al., 2021	0.9821	53.98	98.73	98.35
YN301	SL	SRS6431812	SL1	F. tataricum (L.) Gaertn	landrace	China	Yunnan	G3	Zhang et al., 2021	0.9754	15.12	98.8	94.76
YN302	SL	SRS6431813	SL2	F. tataricum (L.) Gaertn	landrace	China	Yunnan	-	Zhang et al., 2021	0.8869	13.05	98.42	92.93
YN303	SL	SRS6431815	SL2	F. tataricum (L.) Gaertn	landrace	China	Yunnan	-	Zhang et al., 2021	0.9658	65.51	99.03	98.68
YN304	SL	SRS6431818	SL2	F. tataricum (L.) Gaertn	landrace	China	Yunnan	-	Zhang et al., 2021	0.9482	17.48	98.89	97.33
YN305	SL	SRS6431816	SL2	F. tataricum (L.) Gaertn	landrace	China	Yunnan	-	Zhang et al., 2021	0.9765	14.61	98.31	93.53
YN306	SL	SRS6431817	SL2	F. tataricum (L.) Gaertn	landrace	China	Yunnan	-	Zhang et al., 2021	0.965	18.34	98.78	96.5
YN307	SL	SRS6431819	SL2	F. tataricum (L.) Gaertn	landrace	China	Yunnan	-	Zhang et al., 2021	0.9082	13.19	98.52	93.61
YN308	SL	SRS6431821	SL2	F. tataricum (L.) Gaertn	landrace	China	Yunnan	-	Zhang et al., 2021	0.952	55.84	98.96	98.54
YN310	SL	SRS6431820	SL2	F. tataricum (L.) Gaertn	landrace	China	Yunnan	-	Zhang et al., 2021	0.9579	16.31	98.6	95.55
YN311	SL	SRS6431822	SL2	F. tataricum (L.) Gaertn	landrace	China	Yunnan	-	Zhang et al., 2021	0.9701	53.88	99	98.66
YN312	SL	SRS6431823	SL1	F. tataricum (L.) Gaertn	landrace	China	Yunnan	G3	Zhang et al., 2021	0.9517	64.56	99.07	98.74
YN419	SL	SRS6431934	SL2	F. tataricum (L.) Gaertn	landrace	China	Yunnan	-	Zhang et al., 2021	0.9473	14.3	98.49	95.88
YN420	SL	SRS6431935	SL2	F. tataricum (L.) Gaertn	landrace	China	Yunnan	-	Zhang et al., 2021	0.9698	49.95	99.02	98.63
YN421	SL	SRS6431936	SL2	F. tataricum (L.) Gaertn	landrace	China	Yunnan	-	Zhang et al., 2021	0.9147	14.79	98.39	95.15
YN44	SL	SRS6431947	SL2	F. tataricum (L.) Gaertn	landrace	China	Yunnan	-	Zhang et al., 2021	0.9628	60.78	98.8	98.44
YN466	SL	SRS6431985	SL2	F. tataricum (L.) Gaertn	landrace	China	Yunnan	-	Zhang et al., 2021	0.9058	13.88	97.81	91.59
YN467	SL	SRS6431984	SL2	F. tataricum (L.) Gaertn	landrace	China	Yunnan	-	Zhang et al., 2021	0.8224	14.9	98.58	95.75
YN468	SL	SRS6431986	SL2	F. tataricum (L.) Gaertn	landrace	China	Yunnan	-	Zhang et al., 2021	0.9842	52.85	99.12	98.8
YN469	SL	SRS6431987	SL2	F. tataricum (L.) Gaertn	landrace	China	Yunnan	-	Zhang et al., 2021	0.9651	52.79	99.02	98.61
YN471	SL	SRS6431988	SL2	F. tataricum (L.) Gaertn	landrace	China	Yunnan	-	Zhang et al., 2021	0.6917	11.76	98.21	92.07
YN472	SL	SRS6431989	SL2	F. tataricum (L.) Gaertn	landrace	China	Yunnan	-	Zhang et al., 2021	0.9287	50.65	98.95	98.53
YN473	SL	SRS6431991	SL2	F. tataricum (L.) Gaertn	landrace	China	Yunnan	-	Zhang et al., 2021	0.956	15.89	98.55	96.26
YN475	SL	SRS6431990	SL2	F. tataricum (L.) Gaertn	landrace	China	Yunnan	-	Zhang et al., 2021	0.892	47.89	98.99	98.61
YN476	SL	SRS6431993	SL2	F. tataricum (L.) Gaertn	landrace	China	Yunnan	-	Zhang et al., 2021	0.96	63.52	98.84	98.49
YN477	SL	SRS6431994	SL2	F. tataricum (L.) Gaertn	landrace	China	Yunnan	-	Zhang et al., 2021	0.9067	12.82	98.31	93.28
YN478	SL	SRS6431995	SL2	F. tataricum (L.) Gaertn	landrace	China	Yunnan	-	Zhang et al., 2021	0.9098	51.22	98.81	98.43
YN479	SL	SRS6431996	SL2	F. tataricum (L.) Gaertn	landrace	China	Yunnan	-	Zhang et al., 2021	0.8455	13.03	98.11	93.42
YN480	SL	SRS6431997	SL2	F. tataricum (L.) Gaertn	landrace	China	Yunnan	-	Zhang et al., 2021	0.9105	46.38	98.97	98.55
YN481	SL	SRS6431999	SL2	F. tataricum (L.) Gaertn	landrace	China	Yunnan	-	Zhang et al., 2021	0.9565	14.79	98.49	95.2
YN482	SL	SRS6431998	SL2	F. tataricum (L.) Gaertn	landrace	China	Yunnan	-	Zhang et al., 2021	0.975	56.11	99.03	98.66
YN506	SL	SRS6432022	SL2	F. tataricum (L.) Gaertn	landrace	China	Yunnan	-	Zhang et al., 2021	0.9351	19.13	98.9	97.64
YN548	SL	SRS6431545	SL1	F. tataricum (L.) Gaertn	landrace	China	Yunnan	G3	Zhang et al., 2021	0.8884	15.15	98.59	96.5
YN552	SL	SRS6431549	SL2	F. tataricum (L.) Gaertn	landrace	China	Yunnan	-	Zhang et al., 2021	0.9434	18.03	98.56	96.71
YN600	SL	SAMC3096031	SL1	F. tataricum (L.) Gaertn	landrace	China	Yunnan	G3		0.9881	16.98	98.68	97.04

## Sheet: Table S2 SNP distribution 
Table S2. Distribution of SNPs into various genomic regions in Tartary buckwheat.
Chromosome	UTR5	UTR5/UTR3	UTR3	Downstream	Exonic							Exonic/Splicing					Upstream	Upstream/Downstream	Splicing	Intronic	Intergenic	Total
					Nonsynonymous SNV	Synonymous SNV	Start loss	Stop gain	Stop loss	Unknown	None	Nonsynonymous SNV	Synonymous SNV	Stop gain	Stop loss	Unknown
Ft1	31651	246	19175	121652	169578	247706	321	3363	304	1150	6291	25	29	0	0	2	153369	14332	737	314289	1711781	2796001
Ft2	37473	167	22694	119691	201270	298021	374	3456	310	1205	7505	41	45	0	0	0	162909	15741	857	345555	1502289	2719603
Ft3	31271	104	20162	107386	173374	261903	362	3244	298	577	6566	25	29	0	0	1	140909	12417	759	346646	1505301	2611334
Ft4	34258	173	20506	116995	191613	278920	346	3421	333	472	7327	20	42	1	1	4	155470	14103	746	332667	1344224	2501642
Ft5	31706	187	19797	106517	174813	263058	321	2970	281	724	6327	27	32	0	0	0	145401	13132	699	326544	1340618	2433154
Ft6	28022	378	17072	102632	154612	228724	266	2901	259	641	5569	20	17	1	0	0	132822	13024	635	294561	1435742	2417898
Ft7	27881	206	17558	93901	152396	232057	277	2796	255	345	5688	20	19	0	1	2	124135	10963	647	301321	1298181	2268649
Ft8	15617	132	9853	62700	89328	133252	184	1914	153	172	3286	8	14	0	0	2	81170	6487	419	159208	1008838	1572737
Total	237879	1593	146817	831474	1306984	1943641	2451	24065	2193	5286	48559	186	227	2	2	11	1096185	100199	5499	2420791	11146974	19321018

## Sheet: Table S3 Fst statics
Table S3. Statistical differences between pairwise FST values between the different populations.*
	HW vs. SL1	HW vs. SL2	HW vs. NLI	HW vs. NLO	SL1 vs. SL2	SL1 vs. NLI	SL1 vs. NLO	NLI vs. SL2	NLI vs. NLO	NLO vs. SL2
HW vs. SL1	1
HW vs. SL2	2.18724e-112	1
HW vs. NLI	1.60859e-21	8.93797e-27	1
HW vs. NLO	0	2.5207e-135	7.46022e-225	1
SL1 vs. SL2	0	0	0	0	1
SL1 vs. NLI	4.16487e-44	6.4555e-232	2.95401e-96	0	1.23381e-204	1
SL1 vs. NLO	0	0	0	0	0	0	1
NLI vs. SL2	1.50943e-44	4.83051e-05	2.48155e-07	8.74532e-138	0	1.44566e-125	0	1
NLI vs. NLO	0.0240719	9.65144e-73	2.68927e-11	0	0	8.92783e-49	0	4.06792e-29	1
NLO vs. SL2	0	0	0	3.12105e-186	0	0	6.01781e-113	0	0	1
* The gray color indicates nonsignificant pairing (P>0.05) as caculated using two-tailed Student's t-test.

## Sheet: Table S4 Fd+Fdm
Table S4. Genomic fragments with evidence for introgression based on Fd and FdM.
Topology tested	Chromosome	Start	End	ABBA	BABA	D	fd	fdM
(NLO,NLI;SL2,Outgroup)	Ft1	50001	100000	0.0353	0.002	0.8931	0.4593	0.447
	Ft1	2700001	2750000	0.4125	0.3921	0.0254	0.0458	0.0163
	Ft1	6650001	6700000	0.0495	0.0509	-0.0134	0.5077	-0.4998
	Ft1	7900001	7950000	0.0122	0	1	1	1
	Ft1	8900001	8950000	0.0125	0	1	1	1
	Ft1	9900001	9950000	0	0.022	-1	6.9239	-0.9983
	Ft1	10550001	10600000	0.3901	0.2969	0.1356	0.6955	0.081
	Ft1	19250001	19300000	0.0157	0.0061	0.4438	0.2833	0.2406
	Ft1	19350001	19400000	0.0001	0.1768	-0.9985	1.3217	-0.8165
	Ft1	24150001	24200000	0.0278	0.0284	-0.0119	0.0218	-0.0055
	Ft1	44300001	44350000	0.034	0	1	0.4419	0.4419
	Ft1	45000001	45050000	17.2666	15.2556	0.0618	0.3618	0.1242
	Ft1	49750001	49800000	0.0012	0.0097	-0.7773	-0.6548	-0.2902
	Ft1	58100001	58150000	0.0414	0.1206	-0.4892	-7.0085	-0.135
	Ft1	61200001	61250000	0.1406	0.0559	0.4309	0.1031	0.095
	Ft1	61550001	61600000	0.0646	0.2954	-0.6413	55.5088	-0.4536
	Ft2	3200001	3250000	0.0082	0.1524	-0.8976	0.5503	-0.1181
	Ft2	4900001	4950000	0.0001	0.0105	-0.9834	0.0614	-0.0148
	Ft2	18650001	18700000	0.0508	0.0271	0.3043	0.8327	0.7282
	Ft2	45500001	45550000	0.0001	0.0204	-0.995	0.1527	-0.0253
	Ft2	45850001	45900000	0.0119	0.0041	0.4893	0.6571	0.4893
	Ft2	47550001	47600000	0.0119	0	1	1	1
	Ft2	49200001	49250000	0.0119	0.002	0.7093	0.83	0.7093
	Ft2	51300001	51350000	0.3175	0.002	0.9872	0.471	0.4695
	Ft2	52600001	52650000	0	0.002	-1	-2.2226	-0.6897
	Ft2	56150001	56200000	0	0.0041	-1	0.0368	-0.0005
	Ft2	56300001	56350000	0.0128	0.0042	0.5079	0.6689	0.5052
	Ft2	57800001	57850000	0.013	0.054	-0.6123	-2.6744	-0.5648
	Ft2	59100001	59150000	0.0108	0.002	0.6918	0.1261	0.1227
	Ft2	59700001	59750000	0.0495	0.004	0.8487	0.9181	0.8487
	Ft3	1050001	1100000	0.0327	0.2892	-0.7969	4.175	-0.727
	Ft3	1600001	1650000	0.2711	0.4002	-0.1923	38.6786	-0.1069
	Ft3	2000001	2050000	1.2778	0.0539	0.919	0.6981	0.4654
	Ft3	3000001	3050000	0.91	0.0055	0.9881	0.9936	0.5086
	Ft3	4500001	4550000	0.0128	0.0061	0.3568	0.7005	0.3564
	Ft3	7200001	7250000	0.0078	0.0337	-0.6226	0.1707	-0.1243
	Ft3	9000001	9050000	0.0028	0.0224	-0.7751	-0.8749	-0.4371
	Ft3	14050001	14100000	0.0263	0	1	1	1
	Ft3	17550001	17600000	0.0128	0	1	1	1
	Ft3	27750001	27800000	0.6392	0.0267	0.9198	0.8259	0.3953
	Ft3	52400001	52450000	0.0044	0.0023	0.304	0.0994	0.0905
	Ft3	54200001	54250000	0.0005	0.0081	-0.8733	-0.3545	-0.2568
	Ft4	2650001	2700000	0.0031	0.012	-0.5933	-0.4286	-0.2476
	Ft4	4600001	4650000	0	0	1	0.089	0.089
	Ft4	5000001	5050000	0.0001	0.0031	-0.9438	23.981	-0.2603
	Ft4	39650001	39700000	0.7236	0.0664	0.832	0.8966	0.3094
	Ft4	42400001	42450000	0.0006	0.0341	-0.9682	-4.9322	-0.8202
	Ft4	43250001	43300000	0.0001	0.1293	-0.9978	51.4251	-0.9681
	Ft4	45300001	45350000	0.0134	0.0369	-0.4685	1.1287	-0.4216
	Ft4	47250001	47300000	0	0.0061	-1	1.4958	-0.9978
	Ft4	49350001	49400000	0.1352	0.3202	-0.4062	3.0359	-0.2635
	Ft4	54400001	54450000	0.3149	0.173	0.2907	0.7875	0.1734
	Ft5	3900001	3950000	0.0122	0.0201	-0.2447	-0.8839	-0.2442
	Ft5	9100001	9150000	0.1788	0.0064	0.9306	0.7182	0.7182
	Ft5	9850001	9900000	0.0145	0.4728	-0.9405	1.5057	-0.3035
	Ft5	11300001	11350000	0.0001	0.004	-0.9439	-1.1751	-0.5317
	Ft5	11450001	11500000	0.0003	0.0703	-0.9917	0.4414	-0.3498
	Ft5	33650001	33700000	0.0014	0.002	-0.1556	-0.0533	-0.0445
	Ft5	43400001	43450000	0.0119	0.0162	-0.1534	-0.3624	-0.1534
	Ft5	48350001	48400000	0.0002	0.004	-0.8958	1.362	-0.8381
	Ft5	50900001	50950000	0	0.1613	-1	0.762	-0.5302
	Ft5	54050001	54100000	0	0.0343	-1	10.668	-0.9968
	Ft6	6050001	6100000	0.0541	0.4967	-0.8034	-0.9189	-0.4383
	Ft6	6800001	6850000	0.4537	0.653	-0.1802	-0.3405	-0.1609
	Ft6	6900001	6950000	0.0878	0.0087	0.8196	0.3746	0.3502
	Ft6	12750001	12800000	0.0348	0.069	-0.3296	-0.8837	-0.4691
	Ft6	13050001	13100000	0.0154	0	1	0.8522	0.8522
	Ft6	14500001	14550000	0.0375	0	1	1	1
	Ft6	15400001	15450000	0.5037	0.0366	0.8644	0.5536	0.5523
	Ft6	51700001	51750000	0.0295	0.1575	-0.6845	-5.6433	-0.8495
	Ft7	5550001	5600000	0.0237	0.0023	0.8222	0.062	0.0616
	Ft7	13000001	13050000	0.0476	0.002	0.9194	0.958	0.9194
	Ft7	29000001	29050000	0.0125	0.0048	0.4462	-0.7188	0.0096
	Ft7	34500001	34550000	0.0595	0.01	0.7116	0.8315	0.7116
	Ft7	39400001	39450000	0.0002	0.0178	-0.9722	1.4512	-0.8743
	Ft7	40400001	40450000	0	0.008	-1	90.2138	-0.9866
	Ft7	42750001	42800000	0.6047	1.9663	-0.5296	-1.2914	-0.2989
	Ft7	43200001	43250000	0.0056	0.0879	-0.8807	0.1901	-0.1083
	Ft7	49350001	49400000	0.0135	0.0532	-0.5957	0.1878	-0.0707
	Ft7	49650001	49700000	0	0.0577	-1	-28.3526	-0.9659
	Ft7	51750001	51800000	0.2051	0.0311	0.7369	0.5568	0.5532
	Ft8	11750001	11800000	0.0071	0.0169	-0.4089	0.1858	-0.1068
	Ft8	30550001	30600000	0.4396	0.0139	0.9388	0.8404	0.8404
	Ft8	36600001	36650000	1.2313	0.2906	0.6181	0.4823	0.2375
	Ft8	36950001	37000000	1.3173	0.0389	0.9426	1.2512	0.3131
	Ft8	38350001	38400000	0.0654	0.0039	0.8866	0.9672	0.9375
	Ft8	39250001	39300000	0.0119	0	1	1	1
	Ft8	42200001	42250000	0.0011	0.006	-0.6927	-0.6657	-0.3671
	Ft8	44100001	44150000	0	0.0161	-1	0.976	-0.9497
	Ft8	44700001	44750000	0.0147	0	1	1	1
	Ft8	45350001	45400000	0.6195	1.1295	-0.2916	-0.3277	-0.1618
	Ft8	46500001	46550000	0.038	0.3149	-0.7848	13.8246	-0.9308
	Ft8	47650001	47700000	0.1044	0.0136	0.7702	0.3489	0.3463
	Ft8	47750001	47800000	0.1737	0.0875	0.3298	0.2744	0.0884
(NLO,NLI;HW,Outgroup)	Ft1	50001	100000	0.0019	0.002	-0.0238	-0.0054	-0.0048
	Ft1	2700001	2750000	0.5488	0.332	0.2461	0.5097	0.1728
	Ft1	6650001	6700000	0.1068	0.1097	-0.0134	-0.2001	-0.1667
	Ft1	7900001	7950000	0.0122	0	1	0.5495	0.5495
	Ft1	8900001	8950000	0.0125	0	1	1	1
	Ft1	10550001	10600000	0.2654	0.3406	-0.1241	1.1461	-0.0791
	Ft1	19250001	19300000	0.0395	0.0061	0.7341	0.4544	0.4198
	Ft1	19350001	19400000	0.0003	0.1155	-0.9945	0.8082	-0.4869
	Ft1	24150001	24200000	0.0235	0.0324	-0.159	-0.2174	-0.0458
	Ft1	44300001	44350000	0.0025	0	1	0.1634	0.1634
	Ft1	45000001	45050000	17.7708	14.2208	0.111	0.7397	0.2184
	Ft1	49750001	49800000	0.0003	0.0093	-0.9464	1.6517	-0.8376
	Ft1	58100001	58150000	0.0089	0.2556	-0.9326	1.2949	-0.8164
	Ft1	61200001	61250000	0.2437	0.0411	0.7116	0.034	0.0335
	Ft1	61550001	61600000	0.4474	0.0189	0.9189	0.1252	0.106
	Ft2	3200001	3250000	0.02	0.5151	-0.9251	2.1387	-0.4035
	Ft2	4900001	4950000	0.0007	0.0579	-0.9751	0.3423	-0.0818
	Ft2	18650001	18700000	0.075	0.0414	0.2885	0.4277	0.4066
	Ft2	45500001	45550000	0.0003	0.0743	-0.9916	0.7003	-0.0892
	Ft2	45850001	45900000	0.0119	0.0041	0.4893	0.4107	0.3382
	Ft2	47550001	47600000	0.0119	0	1	1	1
	Ft2	49200001	49250000	0.0119	0.002	0.7093	0.83	0.7093
	Ft2	51300001	51350000	0.0586	0.002	0.9327	0.3621	0.3574
	Ft2	56150001	56200000	0.0001	0.0417	-0.9962	0.3262	-0.005
	Ft2	56300001	56350000	0.0128	0.0042	0.5079	0.0781	0.0753
	Ft2	57200001	57250000	0.0381	0.1171	-0.5086	2.2363	-0.2883
	Ft2	57800001	57850000	0.0147	0.0435	-0.4957	0.8793	-0.3969
	Ft2	59100001	59150000	0.0145	0.002	0.7608	0.0993	0.0978
	Ft2	59700001	59750000	0.0495	0.004	0.8487	0.9181	0.8487
	Ft3	1050001	1100000	0.026	0.296	-0.8383	-16.4915	-0.7881
	Ft3	1600001	1650000	0.4626	0.1353	0.5473	0.2904	0.14
	Ft3	2000001	2050000	0.5913	0.3056	0.3186	0.3927	0.1694
	Ft3	3000001	3050000	0.3285	0.5297	-0.2344	-0.292	-0.1154
	Ft3	4500001	4550000	0.0128	0.0061	0.3554	0.5244	0.3554
	Ft3	7200001	7250000	0.0351	0.144	-0.6078	0.7196	-0.5239
	Ft3	9000001	9050000	0.0477	0.0224	0.3605	0.2486	0.2037
	Ft3	14050001	14100000	0.0263	0	1	1	1
	Ft3	17550001	17600000	0.0128	0	1	1	1
	Ft3	27750001	27800000	0.4417	0.0256	0.8903	1.6394	0.3919
	Ft3	54200001	54250000	0.0001	0.0081	-0.9667	-0.2763	-0.2157
	Ft4	2650001	2700000	0.0108	0.012	-0.0568	-0.0049	-0.0047
	Ft4	5000001	5050000	0.0011	0.0013	-0.0818	-0.0007	-0.0006
	Ft4	39650001	39700000	0.7405	0.3165	0.4012	0.6728	0.2096
	Ft4	41450001	41500000	0.1031	0.0259	0.599	0.7724	0.4841
	Ft4	43250001	43300000	0.0056	0.1293	-0.9175	-3.4492	-0.7168
	Ft4	45300001	45350000	0.0129	0.0369	-0.4818	0.9503	-0.4659
	Ft4	49350001	49400000	0.148	0.1756	-0.085	0.9303	-0.0366
	Ft4	54400001	54450000	0.157	0.2981	-0.31	-24.1277	-0.2265
	Ft5	3900001	3950000	0.0122	0.0202	-0.2462	-0.327	-0.1789
	Ft5	9100001	9150000	0.4348	0.0163	0.9277	0.5461	0.5461
	Ft5	9850001	9900000	0.0012	0.0238	-0.9051	-0.1829	-0.0134
	Ft5	33650001	33700000	0.0074	0.002	0.5751	0.0208	0.0207
	Ft5	43400001	43450000	0.0119	0.0162	-0.1534	-0.0102	-0.0098
	Ft5	48350001	48400000	0.0109	0.0174	-0.2292	-0.0299	-0.0238
	Ft5	51050001	51100000	0.0003	0	1	0.0113	0.0113
	Ft6	6050001	6100000	0.0266	0.5031	-0.8997	-0.9405	-0.4719
	Ft6	6800001	6850000	0.7355	0.4975	0.1931	0.4984	0.1925
	Ft6	6900001	6950000	0.1254	0.0125	0.8183	0.5099	0.4782
	Ft6	12750001	12800000	0.0426	0.0642	-0.2016	-1.1813	-0.2597
	Ft6	13050001	13100000	0.0313	0	1	0.4187	0.4187
	Ft6	14500001	14550000	0.0375	0	1	0.6343	0.6343
	Ft6	15400001	15450000	0.405	0.0309	0.8583	0.6972	0.6946
	Ft6	51700001	51750000	0.0243	0.13	-0.6852	0.9899	-0.8451
	Ft7	5550001	5600000	0.0074	0.002	0.5709	0.0154	0.0153
	Ft7	13000001	13050000	0.0476	0.002	0.9194	0.481	0.471
	Ft7	29000001	29050000	0.0125	0.002	0.7251	0.4981	0.0126
	Ft7	34500001	34550000	0.0595	0.0088	0.7414	0.5574	0.4741
	Ft7	39400001	39450000	0.001	0.015	-0.8799	10.0611	-0.4052
	Ft7	42750001	42800000	0.3335	3.0083	-0.8004	-2.2694	-0.6205
	Ft7	43200001	43250000	0.0625	0.8652	-0.8652	-1.8127	-0.6445
	Ft7	49350001	49400000	0.0142	0.0811	-0.702	0.3164	-0.1191
	Ft7	51750001	51800000	0.0779	0.0123	0.7267	0.3584	0.3545
	Ft8	11750001	11800000	0.0715	0.1704	-0.4089	-5.6713	-0.8501
	Ft8	30550001	30600000	0.4432	0.014	0.9387	0.8308	0.8308
	Ft8	36600001	36650000	1.2752	0.2418	0.6813	0.3676	0.2131
	Ft8	36950001	37000000	1.2538	0.0262	0.959	1.1705	0.2987
	Ft8	38350001	38400000	0.057	0.0037	0.8785	0.8377	0.812
	Ft8	39250001	39300000	0.0119	0	1	1	1
	Ft8	42200001	42250000	0.0024	0.006	-0.4186	-0.4801	-0.2647
	Ft8	44700001	44750000	0.0147	0	1	1	1
	Ft8	45350001	45400000	0.4416	1.2021	-0.4627	-0.4696	-0.2413
	Ft8	46500001	46550000	0.0199	0.1288	-0.7323	0.5857	-0.3679
	Ft8	47750001	47800000	0.056	0.0864	-0.2132	-0.1907	-0.0407
(SL2,SL1;HW,Outgroup)	Ft1	50001	100000	0.0009	0.0175	-0.9011	1.052	-0.2614
	Ft1	2700001	2750000	0.2581	0.345	-0.1441	-0.3414	-0.1996
	Ft1	6650001	6700000	0.0128	0.0901	-0.7519	-0.7012	-0.4053
	Ft1	9900001	9950000	0.0017	0	1	0.0061	0.0061
	Ft1	10550001	10600000	0.0911	0.1072	-0.0813	-0.0588	-0.0496
	Ft1	13450001	13500000	0.0288	0	1	1	1
	Ft1	19250001	19300000	0.0216	0.0273	-0.1175	-0.1296	-0.1147
	Ft1	19350001	19400000	0.0874	0.0543	0.2338	0.4369	0.4143
	Ft1	24150001	24200000	0.1376	0.0702	0.3244	0.3955	0.3589
	Ft1	44300001	44350000	0.0042	0.0046	-0.045	0.0803	-0.0731
	Ft1	45000001	45050000	15.4565	11.6558	0.1402	0.4168	0.2372
	Ft1	49750001	49800000	0.1398	0.0016	0.9769	0.8961	0.7965
	Ft1	58100001	58150000	0.5794	1.7802	-0.5089	-0.4207	-0.296
	Ft1	61200001	61250000	0.0673	0.5283	-0.774	-0.0799	-0.0687
	Ft1	61550001	61600000	0.2816	0.1307	0.3659	0.0403	0.0378
	Ft2	3200001	3250000	0.2318	0.2507	-0.0393	-0.0409	-0.0383
	Ft2	4900001	4950000	0.0032	0.0006	0.6628	0.3203	0.2961
	Ft2	18650001	18700000	0.0297	0.0626	-0.3559	-0.7496	-0.4284
	Ft2	45500001	45550000	0.0031	0.001	0.5148	0.0648	0.0628
	Ft2	45850001	45900000	0.0032	0	1	0.3112	0.3112
	Ft2	47550001	47600000	0.0032	0.0142	-0.6368	-3.4571	-0.7756
	Ft2	51300001	51350000	0.0492	0.0487	0.0045	0.0427	0.0409
	Ft2	56150001	56200000	0	0.0139	-1	-10.1615	-0.9104
	Ft2	56300001	56350000	0.0032	0.0007	0.6452	0.0248	0.0246
	Ft2	57200001	57250000	0.0414	0.1911	-0.6436	3.5658	-0.3039
	Ft2	57800001	57850000	0.0025	0.0002	0.8657	0.6229	0.5942
	Ft2	59100001	59150000	0.0176	0.0876	-0.6649	-2.1815	-0.6857
	Ft2	59700001	59750000	0.0032	0	1	1	1
	Ft3	1050001	1100000	0.1161	0.1077	0.0378	0.0952	0.078
	Ft3	1600001	1650000	0.7214	0.5983	0.0932	0.2339	0.1072
	Ft3	2000001	2050000	0.1785	0.3502	-0.3247	0.7863	-0.169
	Ft3	3000001	3050000	0.0146	0.0137	0.0327	0.0024	0.0024
	Ft3	3850001	3900000	0.0032	0	1	1	1
	Ft3	4000001	4050000	0.0477	0	1	1	1
	Ft3	4500001	4550000	0.0096	0	1	1	1
	Ft3	7200001	7250000	0.0213	0.0446	-0.3533	-0.1403	-0.121
	Ft3	9000001	9050000	0	0.0061	-1	-0.0633	-0.0596
	Ft3	27750001	27800000	0.0107	0.0001	0.9827	0.6634	0.6558
	Ft3	54200001	54250000	0.0136	0.0083	0.2421	0.1879	0.1835
	Ft4	2650001	2700000	0.0313	0.074	-0.4054	-0.2225	-0.1795
	Ft4	4600001	4650000	0.0177	0.0965	-0.6897	-3.7085	-0.7876
	Ft4	5000001	5050000	0.0555	0.015	0.5736	0.1414	0.1413
	Ft4	8350001	8400000	0.0032	0	1	1	1
	Ft4	39650001	39700000	0.1289	0.0199	0.7324	0.4465	0.4444
	Ft4	43250001	43300000	0.0064	0	1	0.1343	0.1343
	Ft4	45300001	45350000	0.1605	0.0516	0.5131	0.965	0.9276
	Ft4	47250001	47300000	0.0159	0	1	0.7407	0.7407
	Ft4	49350001	49400000	0.1348	0.227	-0.2548	-0.3168	-0.1967
	Ft4	54400001	54450000	0.2628	0.2108	0.1099	0.5846	0.1602
	Ft5	3900001	3950000	0.0033	0	1	0.2118	0.2118
	Ft5	9100001	9150000	0.0545	0.2791	-0.6734	-0.4697	-0.3196
	Ft5	9850001	9900000	0.0001	0.008	-0.9782	-0.0415	-0.0207
	Ft5	11300001	11350000	0.0032	0	1	0.0458	0.0439
	Ft5	11450001	11500000	0.0883	0.1686	-0.3125	-0.5002	-0.3333
	Ft5	33650001	33700000	0.0927	0.0438	0.3584	0.2364	0.2364
	Ft5	48350001	48400000	0.0065	0.0187	-0.4874	-0.0502	-0.0466
	Ft5	50900001	50950000	0.122	0.0275	0.6317	0.3739	0.3739
	Ft5	54050001	54100000	0.001	0	1	0.0584	0.0584
	Ft6	1750001	1800000	0.0033	0	1	1	1
	Ft6	6050001	6100000	0.0252	0.0272	-0.0379	-0.0655	-0.0565
	Ft6	6800001	6850000	0.2905	0.3912	-0.1478	-0.2601	-0.1671
	Ft6	6900001	6950000	0.0202	0.0379	-0.3036	-0.5644	-0.3608
	Ft6	12750001	12800000	0	0.0135	-1	-0.2162	-0.1778
	Ft6	13050001	13100000	0.0032	0.0104	-0.5294	-0.1295	-0.1091
	Ft6	15400001	15450000	0.1159	0.2996	-0.4422	3.445	-0.5955
	Ft6	51700001	51750000	0.0135	0	1	0.85	0.85
	Ft7	5550001	5600000	0.0263	0.0235	0.0561	0.6717	0.2974
	Ft7	13000001	13050000	0.0064	0	1	0.1187	0.1187
	Ft7	34100001	34150000	0.0096	0	1	1	1
	Ft7	39400001	39450000	0.0423	0.0038	0.835	0.5665	0.5318
	Ft7	42750001	42800000	0.3989	0.2273	0.2741	0.0756	0.0752
	Ft7	43200001	43250000	0.2482	0.1663	0.1976	0.0381	0.0379
	Ft7	49350001	49400000	0.0097	0.0109	-0.0577	-0.0929	-0.0582
	Ft7	51750001	51800000	0.0933	0.0454	0.3455	0.1893	0.1893
	Ft8	11750001	11800000	0.0464	0.0365	0.1198	0.0435	0.041
	Ft8	30550001	30600000	0.115	0.2356	-0.3438	-14.3992	-0.9125
	Ft8	36600001	36650000	0.2075	0.1139	0.2912	0.0872	0.0825
	Ft8	36950001	37000000	0.1115	0.1801	-0.2353	1.7782	-0.647
	Ft8	38350001	38400000	0.0027	0	1	0.8676	0.8676
	Ft8	42200001	42250000	0	0.0004	-1	-0.7955	-0.443
	Ft8	44100001	44150000	0.0354	0.4941	-0.8661	-2.6664	-0.7157
	Ft8	45350001	45400000	0.4075	0.8895	-0.3716	-0.4673	-0.2734
	Ft8	46500001	46550000	0.018	0.1545	-0.791	0.6935	-0.3884
	Ft8	47750001	47800000	0.175	0.0428	0.6073	0.9118	0.2853

## Sheet: Table S5 D statistics
Table S5. Interpopulation introgression based on D- statistics.*
Outgroup	P1	P2	P3	D-statistics				Gene flow
				D-stat	standard error	Z score	P
Outgroup	G7	G2	G1	-0.00244	0.00189	-1.29	0.199
Outgroup	G6	G2	G1	0.00138	0.00215	0.641	0.521
Outgroup	G5	G2	G1	0.00102	0.00207	0.492	0.623
Outgroup	G7	G3	G1	-0.00158	0.00179	-0.883	0.377
Outgroup	G6	G3	G1	0.00223	0.00206	1.08	0.279
Outgroup	G5	G3	G1	0.00187	0.00197	0.952	0.341
Outgroup	G7	G4	G1	-0.00276	0.00197	-1.4	0.161
Outgroup	G6	G4	G1	0.00105	0.00222	0.472	0.637
Outgroup	G5	G4	G1	0.000688	0.00214	0.321	0.748
Outgroup	G7	G5	G1	-0.00345	0.000606	-5.7	1.22e-08	G1→G7
Outgroup	G6	G5	G1	0.000361	0.000611	0.59	0.555
Outgroup	G7	G6	G1	-0.00381	0.000841	-4.54	5.75e-06	G1→G7
Outgroup	G6	G5	G4	-0.000972	0.00083	-1.17	0.241
Outgroup	G7	G5	G4	0.000179	0.000603	0.296	0.767
Outgroup	G9	G7	G4	0.00122	0.000976	1.25	0.212
Outgroup	G4	G2	G5	0.000641	0.000273	2.35	0.0187
Outgroup	G4	G3	G5	0.000859	0.000492	1.74	0.0812
Outgroup	G9	G6	G5	0.00188	0.000934	2.01	0.0443
Outgroup	G7	G5	G3	7.77e-05	0.000603	0.129	0.897
Outgroup	G7	G5	G2	0.00012	0.000602	0.199	0.842
Outgroup	G5	G3	G2	-0.00742	0.00186	-3.99	6.75e-05	G2→G5
Outgroup	G5	G4	G2	-0.0109	0.00201	-5.42	5.83e-08	G2→G5
Outgroup	G6	G7	G5	0.00438	0.00107	4.09	4.26e-05	G5→G7
Outgroup	G9	G7	G6	0.0121	0.00119	10.2	2.24e-24	G6→G7
* Groups were illustrated in Fig. 3a.

## Sheet:  Table S6 HW vs SL_XPCLR
Table S6. Putative selective sweeps between HW and SL based on XP-CLR analysis.
Chromosome	Region start	Region end	XP-CLR score	Gene ID	Overlap with the selective sweep of HW-SL illustrated in Zhang et al., 2021			Annotation
					Based on XP-CLR	Based on DCMS	Based on π ratio
Ft1	600001	700000	205.651	FtPinG0100023100				pollen-specific protein SF21-like isoform X1 [Chenopodium quinoa]
				FtPinG0100023400				PREDICTED: 17.6 kDa class I heat shock protein 3-like [Cucumis melo]
				FtPinG0100023500				mitochondrial substrate carrier family protein P isoform X1 [Prunus persica]
				FtPinG0100023800				beta-glucosidase 11-like [Camellia sinensis]
				FtPinG0100024000				PREDICTED: beta-glucosidase 11 [Vitis vinifera]
Ft1	650001	750000	226.905	FtPinG0100024200				PREDICTED: beta-glucosidase 11-like [Juglans regia]
				FtPinG0100024700				PREDICTED: gibberellin-regulated protein 13 isoform X1 [Beta vulgaris subsp. vulgaris]
				FtPinG0100025000				pentatricopeptide repeat-containing protein At2g15690, mitochondrial-like [Quercus suber]
				FtPinG0100025100				probable acyl-[acyl-carrier-protein]--UDP-N-acetylglucosamine O-acyltransferase, mitochondrial isoform X1 [Chenopodium quinoa]
				FtPinG0100025300				putative MYB transcription factor [Avicennia marina]
				FtPinG0100025600				K(+) efflux antiporter 4 [Arachis hypogaea]
				FtPinG0100025900				1-aminocyclopropane-1-carboxylate oxidase 1 [Spinacia oleracea]
				FtPinG0100026200				hypothetical protein TEA_002308 [Camellia sinensis var. sinensis]
				FtPinG0100026400				PRA1 family protein F2-like [Herrania umbratica]
				FtPinG0100026600				thioredoxin-like 2, chloroplastic [Camellia sinensis]
				FtPinG0100026800				glutamate-rich WD repeat-containing protein 1-like [Chenopodium quinoa]
				FtPinG0100027000				wall-associated receptor kinase-like 1 [Chenopodium quinoa]
				FtPinG0100027400				PREDICTED: wall-associated receptor kinase-like 2 isoform X1 [Beta vulgaris subsp. vulgaris]
				FtPinG0100027600				-
				FtPinG0100027900				-
				FtPinG0100028200				putative wall-associated receptor kinase-like 16 [Chenopodium quinoa]
Ft1	750001	850000	77.7015	FtPinG0100028400				wall-associated receptor kinase-like 1 [Chenopodium quinoa]
				FtPinG0100028600				uncharacterized protein LOC110701590 [Chenopodium quinoa]
				FtPinG0100028800				PREDICTED: uncharacterized protein LOC109009651 [Juglans regia]
				FtPinG0100029200				putative GATA transcription factor 22 [Hevea brasiliensis]
				FtPinG0100029400				uncharacterized protein LOC114290466 isoform X1 [Camellia sinensis]
				FtPinG0100029600				PREDICTED: transmembrane 9 superfamily member 7 [Beta vulgaris subsp. vulgaris]
				FtPinG0100029800				WD-40 repeat-containing protein MSI4-like [Chenopodium quinoa]
				FtPinG0100030400				PREDICTED: transmembrane protein 258-like [Nicotiana sylvestris]
				FtPinG0100030500				uncharacterized protein LOC8272553 [Ricinus communis]
				FtPinG0100031200				root phototropism protein 2 isoform X1 [Olea europaea var. sylvestris]
Ft1	1200001	1300000	108.552	FtPinG0100041300				PREDICTED: myosin-17 isoform X1 [Eucalyptus grandis]
				FtPinG0100041500				PREDICTED: conserved oligomeric Golgi complex subunit 3 [Beta vulgaris subsp. vulgaris]
				FtPinG0100041700				PREDICTED: tyrosine--tRNA ligase, chloroplastic/mitochondrial-like [Gossypium hirsutum]
				FtPinG0100042000				protein bem46-like [Chenopodium quinoa]
				FtPinG0100042100				PREDICTED: vacuolar protein sorting-associated protein 2 homolog 1 [Tarenaya hassleriana]
				FtPinG0100042400				Pentatricopeptide repeat [Macleaya cordata]
				FtPinG0100042600				protein ELF4-LIKE 3 [Populus trichocarpa]
				FtPinG0100042800				-
				FtPinG0100043000				-
				FtPinG0100043200				PREDICTED: fumarylacetoacetase-like [Capsicum annuum]
Ft1	1300001	1400000	146.151	FtPinG0100043600				-
				FtPinG0100043800				-
				FtPinG0180000006				putative disease resistance protein RGA3 [Momordica charantia]
				FtPinG0100044300				hydroxyethylthiazole kinase-like [Hevea brasiliensis]
				FtPinG0100044600				-
				FtPinG0100044800				hypothetical protein CCACVL1_24140 [Corchorus capsularis]
				FtPinG0100045000				-
				FtPinG0100045200				hypothetical protein [Beta vulgaris]
				FtPinG0100045400				Copia protein [Vitis vinifera]
				FtPinG0100045600				uncharacterized protein LOC110727737 [Chenopodium quinoa]
				FtPinG0100045800				PREDICTED: AAA-ATPase At3g50940 [Theobroma cacao]
				FtPinG0100046000				PREDICTED: AAA-ATPase At3g50940 [Theobroma cacao]
				FtPinG0100046200				Protein HYPER-SENSITIVITY-RELATED like [Actinidia chinensis var. chinensis]
				FtPinG0100046600				PREDICTED: actin [Gossypium raimondii]
				FtPinG0100046700				putative F-box protein At1g67623 [Lactuca sativa]
				FtPinG0100047000				E3 ubiquitin-protein like [Actinidia chinensis var. chinensis]
Ft1	1650001	1750000	76.2313	FtPinG0100053000				UPF0505 protein C16orf62 homolog isoform X1 [Quercus suber]
				FtPinG0100054200				PREDICTED: cysteine synthase [Vitis vinifera]
				FtPinG0100054300				probable alpha-galactosidase B isoform X1 [Spinacia oleracea]
				FtPinG0100054500				sufE-like protein 2, chloroplastic isoform X2 [Spinacia oleracea]
				FtPinG0100054700				chloroplast sensor kinase, chloroplastic-like [Chenopodium quinoa]
				FtPinG0100054900	Yes			PREDICTED: uncharacterized protein LOC108991512 isoform X1 [Juglans regia]
				FtPinG0100055900	Yes			cell division cycle 20.2, cofactor of APC complex-like [Chenopodium quinoa]
Ft1	5650001	5750000	95.9568	FtPinG0100148500				Ubiquitin carboxyl-terminal hydrolase 15 [Morus notabilis]
				FtPinG0100148900				uncharacterized protein LOC110685313 [Chenopodium quinoa]
				FtPinG0100149300				-
				FtPinG0100149600				hypothetical protein SOVF_034180 [Spinacia oleracea]
				FtPinG0100149700				uncharacterized protein LOC111992561 [Quercus suber]
				FtPinG0100150000				protein PATRONUS 2 [Camellia sinensis]
				FtPinG0100150400				-
				FtPinG0100150600				endo-1,3;1,4-beta-D-glucanase-like [Manihot esculenta]
				FtPinG0100150800				Retrovirus-related Pol polyprotein from transposon TNT 1-94, partial [Glycine soja]
				FtPinG0100151400				-
				FtPinG0100151600				PREDICTED: probable isoprenylcysteine alpha-carbonyl methylesterase ICMEL1 [Prunus mume]
				FtPinG0100151800				DNA-(apurinic or apyrimidinic site) lyase [Handroanthus impetiginosus]
Ft1	7250001	7350000	79.9746	FtPinG0100190500				uncharacterized protein At1g66480-like [Chenopodium quinoa]
				FtPinG0100190800				PREDICTED: uncharacterized protein LOC109168449 [Ipomoea nil]
				FtPinG0100190900				JAB domain-containing protein/MitMem_reg domain-containing protein [Cephalotus follicularis]
				FtPinG0100191400				PREDICTED: putative 1-phosphatidylinositol-3-phosphate 5-kinase FAB1C [Vitis vinifera]
				FtPinG0100191700				uncharacterized protein LOC112197651 isoform X2 [Rosa chinensis]
				FtPinG0100192000				PREDICTED: uncharacterized protein LOC104894426 isoform X1 [Beta vulgaris subsp. vulgaris]
				FtPinG0100192100				uncharacterized protein LOC110714428 [Chenopodium quinoa]
				FtPinG0100192300				uncharacterized protein LOC110786354 [Spinacia oleracea]
Ft1	11500001	11600000	84.1473	FtPinG0100287700				PREDICTED: RING-H2 finger protein ATL66-like [Nicotiana sylvestris]
				FtPinG0180000057				PREDICTED: RING-H2 finger protein ATL66-like [Nicotiana sylvestris]
				FtPinG0100288300				LEAF RUST 10 DISEASE-RESISTANCE LOCUS RECEPTOR-LIKE PROTEIN KINASE-like 2.1 [Camellia sinensis]
				FtPinG0100288600				protein ESKIMO 1 isoform X2 [Vigna unguiculata]
				FtPinG0100288800				protein ESKIMO 1 isoform X1 [Vigna unguiculata]
				FtPinG0100289000				Gibberellin 2-beta-dioxygenase [Actinidia chinensis var. chinensis]
				FtPinG0180000058				-
				FtPinG0100289100				omega-3 fatty acid desaturase, chloroplastic [Populus trichocarpa]
				FtPinG0100289400				N-(5'-phosphoribosyl)anthranilate isomerase 1, chloroplastic-like isoform X1 [Camellia sinensis]
				FtPinG0100289600				zinc finger CCCH domain-containing protein 29-like [Coffea eugenioides]
				FtPinG0100289800				GDSL esterase/lipase At5g03980-like isoform X1 [Chenopodium quinoa]
Ft1	12800001	12900000	73.0726	FtPinG0100315300				hypothetical protein SOVF_073070 [Spinacia oleracea]
				FtPinG0100315500				Receptor-like protein kinase FERONIA [Vitis vinifera]
				FtPinG0100315900				PREDICTED: AAA-ATPase At3g28580-like [Beta vulgaris subsp. vulgaris]
				FtPinG0100316200				PREDICTED: receptor-like protein kinase FERONIA [Gossypium raimondii]
				FtPinG0100316600				hypothetical protein GOBAR_DD00397 [Gossypium barbadense]
				FtPinG0100316800				receptor-like protein kinase FERONIA isoform X1 [Camellia sinensis]
				FtPinG0100317000				receptor-like protein kinase FERONIA [Medicago truncatula]
				FtPinG0100317400				Enolase [Parasponia andersonii]
Ft1	12950001	13050000	82.662	FtPinG0100319400				uncharacterized protein LOC110716033 [Chenopodium quinoa]
				FtPinG0180000065				uncharacterized protein Pyn_00485 [Prunus yedoensis var. nudiflora]
				FtPinG0100319500				uncharacterized protein LOC110727077 [Chenopodium quinoa]
				FtPinG0100319900				PREDICTED: uncharacterized protein LOC100244061 [Vitis vinifera]
				FtPinG0100320100				PREDICTED: pectate lyase [Beta vulgaris subsp. vulgaris]
				FtPinG0100320500				plant cysteine oxidase 2 [Prunus persica]
				FtPinG0180000066				PREDICTED: uncharacterized protein LOC104822870 [Tarenaya hassleriana]
				FtPinG0100320700				hydroxyproline O-galactosyltransferase HPGT1-like [Durio zibethinus]
				FtPinG0100320900				WRKY transcription factor [Fagopyrum tataricum]
				FtPinG0100321100				PREDICTED: aldose 1-epimerase [Beta vulgaris subsp. vulgaris]
Ft1	13150001	13250000	110.806	FtPinG0100324300				myb-related protein 306-like [Herrania umbratica]
				FtPinG0100324600				zinc finger, CCHC-type [Artemisia annua]
				FtPinG0100324700				zinc-finger homeodomain protein 9 [Glycine max]
				FtPinG0100325100				amino acid transporter AVT1I-like [Chenopodium quinoa]
Ft1	16300001	16400000	93.7774	FtPinG0100392700				PREDICTED: protein COBRA-like isoform X1 [Nelumbo nucifera]
				FtPinG0100393000				COBRA-like protein 4 [Camellia sinensis]
				FtPinG0100393100				PREDICTED: uncharacterized protein LOC104904287 [Beta vulgaris subsp. vulgaris]
				FtPinG0100393400				PREDICTED: protein FIZZY-RELATED 3 [Theobroma cacao]
				FtPinG0180000089				hypothetical protein COLO4_15081 [Corchorus olitorius]
				FtPinG0100393600				Protein strictosidine synthase-like 12 [Vitis vinifera]
				FtPinG0100393700				-
				FtPinG0100393900				hypothetical protein SOVF_123180 [Spinacia oleracea]
				FtPinG0100394200				Aspartic proteinase PCS1 [Vitis vinifera]
Ft1	16450001	16550000	90.1752	FtPinG0100394500				uncharacterized protein LOC110722306 [Chenopodium quinoa]
				FtPinG0180000090				uncharacterized protein LOC114391466 [Glycine soja]
				FtPinG0100395000				uncharacterized protein LOC110722306 [Chenopodium quinoa]
Ft1	16500001	16600000	294.081	FtPinG0100395300				Amino acid transporter, transmembrane domain containing protein [Parasponia andersonii]
				FtPinG0100395600				-
				FtPinG0100395700				-
				FtPinG0100395900				PREDICTED: probable sugar phosphate/phosphate translocator At3g11320 [Beta vulgaris subsp. vulgaris]
				FtPinG0100396200				LIM domain-containing protein WLIM2b-like [Chenopodium quinoa]
				FtPinG0100396400				glucan endo-1,3-beta-glucosidase 13-like [Chenopodium quinoa]
				FtPinG0100396500				laccase-4-like [Chenopodium quinoa]
				FtPinG0100396700				PREDICTED: transcription factor DIVARICATA [Beta vulgaris subsp. vulgaris]
Ft1	16600001	16700000	152.678	FtPinG0100397000				coronatine-insensitive protein 1-like [Camellia sinensis]
				FtPinG0100397400				-
				FtPinG0100397600				PREDICTED: uncharacterized protein LOC100251255 [Vitis vinifera]
				FtPinG0100398100				-
				FtPinG0100398400				hypothetical protein AQUCO_00400311v1 [Aquilegia coerulea]
Ft1	22400001	22500000	75.4385	FtPinG0100492100				PREDICTED: uncharacterized protein LOC104902921 [Beta vulgaris subsp. vulgaris]
				FtPinG0180000132				uncharacterized protein LOC110689843 [Chenopodium quinoa]
				FtPinG0100492500				PREDICTED: uncharacterized protein LOC109159310 [Ipomoea nil]
				FtPinG0100492700				universal stress protein PHOS34 [Jatropha curcas]
				FtPinG0100492900				E3 ubiquitin-protein ligase RFI2-like [Spinacia oleracea]
				FtPinG0100493100				-
				FtPinG0100493400				PREDICTED: calcium-transporting ATPase 2, plasma membrane-type-like [Juglans regia]
				FtPinG0100493700				uncharacterized protein LOC107426377 isoform X1 [Ziziphus jujuba]
Ft1	22550001	22650000	118.318	FtPinG0100495300				PREDICTED: AP-1 complex subunit sigma-1 [Erythranthe guttata]
				FtPinG0100495500				PREDICTED: magnesium/proton exchanger isoform X1 [Juglans regia]
				FtPinG0100495800				blue-light photoreceptor PHR2 [Prunus avium]
				FtPinG0180000133				Uncharacterized protein TCM_024023 [Theobroma cacao]
				FtPinG0180000134				putative retroelement pol polyprotein [Arabidopsis thaliana]
Ft1	23300001	23400000	441.353	FtPinG0100504300				ethylene-responsive transcription factor ERF073-like isoform X1 [Spinacia oleracea]
				FtPinG0100504600				PREDICTED: organic cation/carnitine transporter 3-like [Nicotiana tomentosiformis]
				FtPinG0100504800				PREDICTED: organic cation/carnitine transporter 3-like [Nelumbo nucifera]
				FtPinG0100505100				unnamed protein product, partial [Vitis vinifera]
				FtPinG0100505600				glycine-rich domain-containing protein 1 isoform X1 [Abrus precatorius]
				FtPinG0100505700				protein EXORDIUM-like 2 [Quercus suber]
				FtPinG0100506000				PREDICTED: LOW QUALITY PROTEIN: DNA mismatch repair protein MSH3 [Beta vulgaris subsp. vulgaris]
				FtPinG0100506100				hypothetical protein GOBAR_DD14609 [Gossypium barbadense]
				FtPinG0100506400				pathogenesis-related protein 10 [Rheum australe]
Ft1	23400001	23500000	170.528	FtPinG0100506600				pathogenesis-related protein 10 [Rheum australe]
				FtPinG0100506800				pathogenesis-related protein 10 [Rheum australe]
Ft1	23450001	23550000	390.796	FtPinG0100507000				kinesin-like protein KIN-14I [Spinacia oleracea]
				FtPinG0100507700				uncharacterized protein LOC109842303 [Asparagus officinalis]
				FtPinG0100508300				-
Ft1	23550001	23650000	241.976	FtPinG0100509000				nicotinamide adenine dinucleotide transporter 1, chloroplastic [Citrus sinensis]
				FtPinG0100509100				PREDICTED: syntaxin-41 isoform X1 [Beta vulgaris subsp. vulgaris]
				FtPinG0100509500				PREDICTED: cellulose synthase-like protein D5 [Theobroma cacao]
				FtPinG0100509800				PREDICTED: probable galacturonosyltransferase-like 7 [Theobroma cacao]
Ft1	23600001	23700000	147.292	FtPinG0180000143				hypothetical protein TanjilG_23756 [Lupinus angustifolius]
				FtPinG0100509900				Ubiquitin carboxyl-terminal hydrolases family 2 [Cinnamomum micranthum f. kanehirae]
Ft1	23650001	23750000	88.5511	FtPinG0100511200				heparan-alpha-glucosaminide N-acetyltransferase-like isoform X2 [Chenopodium quinoa]
				FtPinG0100511300				PREDICTED: TBC1 domain family member 15 [Beta vulgaris subsp. vulgaris]
Ft1	23800001	23900000	99.0672	FtPinG0100512400				PREDICTED: uncharacterized protein LOC104236594 [Nicotiana sylvestris]
				FtPinG0100512800				Macrolide export protein like [Actinidia chinensis var. chinensis]
				FtPinG0100512900				-
Ft1	24050001	24150000	188.975	FtPinG0180000145				DNA/RNA polymerases superfamily protein [Cinnamomum micranthum f. kanehirae]
				FtPinG0180000146				DNA/RNA polymerases superfamily protein [Cinnamomum micranthum f. kanehirae]
				FtPinG0180000147				DNA/RNA polymerases superfamily protein [Cinnamomum micranthum f. kanehirae]
				FtPinG0180000148				DNA/RNA polymerases superfamily protein [Cinnamomum micranthum f. kanehirae]
				FtPinG0180000149				DNA/RNA polymerases superfamily protein [Cinnamomum micranthum f. kanehirae]
				FtPinG0180000150				Uncharacterized protein TCM_027940 [Theobroma cacao]
				FtPinG0100514100				uncharacterized protein LOC112012400 [Quercus suber]
				FtPinG0100514400				21 kDa protein [Prunus persica]
				FtPinG0100514500				-
Ft1	24450001	24550000	93.2052	FtPinG0100520800				calmodulin-interacting protein 111-like isoform X2 [Chenopodium quinoa]
				FtPinG0100521400				stomatal closure-related actin-binding protein 3-like [Chenopodium quinoa]
				FtPinG0100521600				probable mediator of RNA polymerase II transcription subunit 26b [Prunus avium]
Ft1	25700001	25800000	99.2045	FtPinG0100539400				DELLA protein [Actinidia chinensis var. chinensis]
				FtPinG0100539600				villin-3-like isoform X2 [Populus alba]
				FtPinG0100540600				DTW domain-containing protein 2-like isoform X2 [Camellia sinensis]
				FtPinG0100540700				PREDICTED: exosome complex component RRP43 [Vitis vinifera]
				FtPinG0100541000				PREDICTED: uncharacterized protein LOC104883885 [Beta vulgaris subsp. vulgaris]
				FtPinG0100541200				PREDICTED: uncharacterized protein LOC104451992 [Eucalyptus grandis]
Ft1	25900001	26000000	237.034	FtPinG0100542200				-
				FtPinG0100542300				remorin 4.1-like [Coffea arabica]
				FtPinG0100542500				guanylate kinase 2-like [Spinacia oleracea]
				FtPinG0100542800				hypothetical protein BVRB_3g061280 [Beta vulgaris subsp. vulgaris]
				FtPinG0100542900				Dehydration-responsive element-binding protein like [Actinidia chinensis var. chinensis]
				FtPinG0100543200				DNA-binding protein SMUBP-2 [Spinacia oleracea]
				FtPinG0100543400				uncharacterized protein LOC110651851 [Hevea brasiliensis]
Ft1	29550001	29650000	163.168	FtPinG0100578900				ethylene-responsive transcription factor ERF096-like [Abrus precatorius]
				FtPinG0180000194				PREDICTED: uncharacterized protein LOC104221943 [Nicotiana sylvestris]
				FtPinG0100579400				-
				FtPinG0100579500				PREDICTED: uncharacterized protein LOC109219134 [Nicotiana attenuata]
Ft1	29700001	29800000	74.2063	FtPinG0100580300				actin-related protein 9-like isoform X2 [Chenopodium quinoa]
				FtPinG0100581500				DEAD-box ATP-dependent RNA helicase [Actinidia chinensis var. chinensis]
Ft1	39950001	40050000	156.582	FtPinG0100702800				structural maintenance of chromosomes protein 1-like [Chenopodium quinoa]
				FtPinG0100702900				probable indole-3-pyruvate monooxygenase YUCCA10 [Camellia sinensis]
				FtPinG0100703200				-
				FtPinG0100703300				-
				FtPinG0100703500				PREDICTED: probable helicase MAGATAMA 3 [Beta vulgaris subsp. vulgaris]
				FtPinG0100704100				putative E3 ubiquitin-protein ligase XBAT34 [Camellia sinensis]
				FtPinG0100704300				PREDICTED: U-box domain-containing protein 3 isoform X2 [Beta vulgaris subsp. vulgaris]
				FtPinG0100705000				PREDICTED: NAC domain-containing protein 21/22 [Theobroma cacao]
Ft1	41000001	41100000	75.3502	FtPinG0100715900				Werner Syndrome-like exonuclease [Chenopodium quinoa]
				FtPinG0100716200				PREDICTED: DUF724 domain-containing protein 7 isoform X1 [Beta vulgaris subsp. vulgaris]
				FtPinG0100716400				PREDICTED: uncharacterized protein LOC104894828 [Beta vulgaris subsp. vulgaris]
				FtPinG0100716500				patatin-like protein 2 [Morus notabilis]
				FtPinG0100716700				GA20ox7 [Populus alba]
				FtPinG0100717200				heat shock 70 kDa protein 17-like [Chenopodium quinoa]
				FtPinG0100717300				PREDICTED: GDSL esterase/lipase At3g62280 [Gossypium raimondii]
Ft1	41350001	41450000	143.837	FtPinG0100720000				AC9 transposase [Actinidia chinensis var. chinensis]
				FtPinG0100720600				NEDD8-activating enzyme E1 regulatory subunit AXR1 [Momordica charantia]
				FtPinG0100720800				short-chain dehydrogenase reductase 3b-like [Cucurbita moschata]
				FtPinG0100720900				PREDICTED: uncharacterized protein LOC103327276 [Prunus mume]
				FtPinG0100721400				ubiquitin domain-containing protein/Ribosomal_S27 domain-containing protein, partial [Cephalotus follicularis]
				FtPinG0100722200				-
				FtPinG0100722300				hypothetical protein COLO4_23160 [Corchorus olitorius]
				FtPinG0100722600				autophagy-related protein 8 [Fagopyrum esculentum]
				FtPinG0100722800				PREDICTED: squamosa promoter-binding-like protein 1 [Gossypium hirsutum]
Ft1	41600001	41700000	155.428	FtPinG0100724000				heavy metal-associated isoprenylated plant protein 30-like [Camellia sinensis]
Ft1	41650001	41750000	195.479	FtPinG0100724100				-
				FtPinG0100724300				HEAT repeat-containing protein 6-like isoform X2 [Chenopodium quinoa]
				FtPinG0100724900				putative S-adenosyl-L-methionine-dependent methyltransferase [Macleaya cordata]
				FtPinG0100725100				hypothetical protein VITISV_023819 [Vitis vinifera]
				FtPinG0100725900				Glycosyl transferase, family 31 [Corchorus olitorius]
Ft1	43300001	43400000	87.769	FtPinG0100750500				PREDICTED: cation/H(+) antiporter 18 [Beta vulgaris subsp. vulgaris]
				FtPinG0100751000				PREDICTED: reticulon-like protein B2 [Beta vulgaris subsp. vulgaris]
				FtPinG0100751200				-
				FtPinG0100751300				-
Ft1	44200001	44300000	417.859	FtPinG0100767100				-
				FtPinG0100767300				PREDICTED: uncharacterized protein LOC103937448 [Pyrus x bretschneideri]
				FtPinG0100767500				PREDICTED: tubulin beta chain-like [Populus euphratica]
				FtPinG0100767800				Serine/threonine protein kinase [Handroanthus impetiginosus]
Ft1	44250001	44350000	381.132	FtPinG0100767900				lysine-specific demethylase 5D-like [Chenopodium quinoa]
				FtPinG0100768600				protein SLOW WALKER 1-like [Chenopodium quinoa]
				FtPinG0100768800				PREDICTED: xyloglucan-specific galacturonosyltransferase 1 [Beta vulgaris subsp. vulgaris]
				FtPinG0100769000				hypothetical protein CDL15_Pgr017910 [Punica granatum]
Ft1	44300001	44400000	324.478	FtPinG0100769200				brefeldin A-inhibited guanine nucleotide-exchange protein 2 [Sesamum indicum]
				FtPinG0100769400				brefeldin A-inhibited guanine nucleotide-exchange protein 2-like [Quercus suber]
Ft1	44450001	44550000	186.068	FtPinG0100770300				putative tubby-like domain-containing protein [Rosa chinensis]
				FtPinG0180000333				Uncharacterized protein TCM_027940 [Theobroma cacao]
				FtPinG0100771000				-
				FtPinG0100771100				PREDICTED: protein KRI1 homolog [Gossypium raimondii]
				FtPinG0100771300				PREDICTED: protein KRI1 homolog [Beta vulgaris subsp. vulgaris]
				FtPinG0100772100				hypothetical protein CDL15_Pgr017909 [Punica granatum]
				FtPinG0100772300				LRR_1 domain-containing protein/Pkinase_Tyr domain-containing protein/LRRNT_2 domain-containing protein [Cephalotus follicularis]
Ft1	45200001	45300000	80.4644	FtPinG0180000338				uncharacterized protein LOC107177951 [Citrus sinensis]
				FtPinG0100786200				LOW QUALITY PROTEIN: pre-mRNA-splicing factor SYF1 [Olea europaea var. sylvestris]
				FtPinG0100786800				PREDICTED: serine/threonine-protein phosphatase PP-X isozyme 2-like isoform X1 [Gossypium hirsutum]
				FtPinG0100787300				PREDICTED: nucleolar protein 10 [Beta vulgaris subsp. vulgaris]
Ft1	45400001	45500000	91.0917	FtPinG0100790600				-
				FtPinG0100790700				hypothetical protein COLO4_05264 [Corchorus olitorius]
				FtPinG0100790900				PREDICTED: F-box protein PP2-A12 [Beta vulgaris subsp. vulgaris]
				FtPinG0100791200				Chitinase-like protein [Actinidia chinensis var. chinensis]
				FtPinG0100791400				uncharacterized protein LOC8267186 [Ricinus communis]
				FtPinG0100792000				Transcriptional regulator SLK2 [Actinidia chinensis var. chinensis]
				FtPinG0100792100				PREDICTED: uncharacterized protein LOC107881912 [Prunus mume]
				FtPinG0100792800				hypothetical protein TEA_026631 [Camellia sinensis var. sinensis]
Ft1	46650001	46750000	109.543	FtPinG0100811300				uncharacterized protein LOC112418534 [Medicago truncatula]
				FtPinG0100811500				uncharacterized protein LOC109844183 [Asparagus officinalis]
				FtPinG0100811800				-
				FtPinG0100812000				-
				FtPinG0100812200				hypothetical protein DCAR_003071 [Daucus carota subsp. sativus]
				FtPinG0100812500				glutamate--cysteine ligase, chloroplastic [Nicotiana tabacum]
				FtPinG0100812700				PREDICTED: probable boron transporter 2 [Musa acuminata subsp. malaccensis]
Ft1	49800001	49900000	143.004	FtPinG0100874800				LOW QUALITY PROTEIN: uncharacterized protein LOC114279888 [Camellia sinensis]
				FtPinG0100875700				DNA-directed RNA polymerase II subunit RPB2 [Actinidia chinensis var. chinensis]
				FtPinG0100876200				PREDICTED: beta-amylase 3, chloroplastic [Theobroma cacao]
				FtPinG0100876600				Putative retroelement [Oryza sativa Japonica Group]
				FtPinG0100876800				uncharacterized protein LOC105638063 isoform X2 [Jatropha curcas]
				FtPinG0100877200				decapping nuclease DXO homolog, chloroplastic [Sesamum indicum]
Ft1	50000001	50100000	270.12	FtPinG0100879900				mother of FT 2 protein [Oxybasis rubra]
				FtPinG0100880100				protein MOTHER of FT and TF 1 [Jatropha curcas]
				FtPinG0100880600				beta-glucosidase 44-like [Hevea brasiliensis]
				FtPinG0100881100				-
				FtPinG0100881400				-
				FtPinG0100881600				uncharacterized protein LOC25481342 [Medicago truncatula]
				FtPinG0180000376				DNA/RNA polymerases superfamily protein [Cinnamomum micranthum f. kanehirae]
				FtPinG0100881700				protein-tyrosine-phosphatase IBR5 [Cajanus cajan]
				FtPinG0100882200				uncharacterized protein LOC110775541 [Spinacia oleracea]
				FtPinG0100882600				putative disease resistance protein RGA4 [Quercus suber]
				FtPinG0100882800				putative disease resistance protein RGA4 [Quercus suber]
				FtPinG0100882300				Leucine-rich repeat containing protein [Theobroma cacao]
Ft1	50100001	50200000	122.584	FtPinG0100883000				beta-glucosidase 44-like [Glycine soja]
				FtPinG0180000377				LOW QUALITY PROTEIN: uncharacterized protein LOC107017990 [Solanum pennellii]
Ft1	50150001	50250000	127.712	FtPinG0100883800				uncharacterized protein LOC114302130 [Camellia sinensis]
				FtPinG0100883900				-
				FtPinG0100884100				-
				FtPinG0100884300				-
				FtPinG0100884500				-
				FtPinG0100885000				uncharacterized protein LOC110800059 [Spinacia oleracea]
				FtPinG0100885200				PREDICTED: non-specific lipid-transfer protein-like protein At5g64080 isoform X1 [Beta vulgaris subsp. vulgaris]
				FtPinG0100885300				non-specific lipid-transfer protein-like protein At2g13820 [Citrus clementina]
				FtPinG0100885500				PREDICTED: 50S ribosomal protein L21, mitochondrial [Beta vulgaris subsp. vulgaris]
				FtPinG0100885800				hypothetical protein CISIN_1g023837mg [Citrus sinensis]
Ft1	50400001	50500000	128.509	FtPinG0180000380				DNA/RNA polymerases superfamily protein [Theobroma cacao]
				FtPinG0100887300				uncharacterized protein LOC111287700 [Durio zibethinus]
				FtPinG0100887500				guanine nucleotide-binding protein subunit beta-like protein [Prosopis alba]
				FtPinG0100887700				guanine nucleotide-binding protein subunit beta-like protein [Medicago truncatula]
				FtPinG0100887900				uncharacterized protein LOC110708986 [Chenopodium quinoa]
				FtPinG0100888100				uncharacterized protein LOC110708986 [Chenopodium quinoa]
				FtPinG0100888300				PREDICTED: uncharacterized protein LOC104613333 [Nelumbo nucifera]
				FtPinG0100888500				PREDICTED: uncharacterized protein LOC100242452 isoform X3 [Vitis vinifera]
				FtPinG0100889600				WAT1-related protein At3g18200-like [Chenopodium quinoa]
				FtPinG0100889700				PREDICTED: DNA-directed RNA polymerase 2, chloroplastic/mitochondrial isoform X2 [Theobroma cacao]
				FtPinG0100890200				putative protein phosphatase 2C 8 [Populus alba]
Ft1	51550001	51650000	121.658	FtPinG0100916300				PREDICTED: geraniol 8-hydroxylase-like [Vitis vinifera]
				FtPinG0100916500				drimenol oxidase 1 [Persicaria hydropiper]
				FtPinG0100917000				UDP-glycose: glycosyltransferase UGT89G1 [Fagopyrum esculentum]
				FtPinG0100917200				UDP-glycose: glycosyltransferase UGT89G1 [Fagopyrum esculentum]
				FtPinG0100917700				ribulose-phosphate 3-epimerase, chloroplastic isoform X1 [Citrus sinensis]
				FtPinG0100918000				ribulose-phosphate 3-epimerase, chloroplastic isoform X2 [Amborella trichopoda]
				FtPinG0180000386				PREDICTED: uncharacterized protein LOC104432667 [Eucalyptus grandis]
				FtPinG0100918400				uncharacterized protein LOC110711047 [Chenopodium quinoa]
				FtPinG0180000387				Retrovirus-related Pol polyprotein from transposon TNT 1-94 [Cajanus cajan]
				FtPinG0100918900				hypothetical protein TSUD_404130 [Trifolium subterraneum]
Ft1	53750001	53850000	96.5122	FtPinG0100967400				-
				FtPinG0100967500				hypothetical protein D5086_0000026670 [Populus alba]
				FtPinG0100967700				PREDICTED: receptor-like protein 12 [Juglans regia]
				FtPinG0100968100				PREDICTED: receptor-like protein 12 [Nicotiana sylvestris]
				FtPinG0100968400				putative transcription factor C2H2 family [Rosa chinensis]
				FtPinG0100968600				transmembrane protein DDB_G0273707/DDB_G0273361-like [Chenopodium quinoa]
				FtPinG0100968800				PREDICTED: lysine-specific demethylase JMJ25-like isoform X1 [Nicotiana tomentosiformis]
				FtPinG0100968900				-
Ft1	53850001	53950000	146.42	FtPinG0100969600				protein FANTASTIC FOUR 2 [Cajanus cajan]
				FtPinG0100969700				hypothetical protein CRG98_023283 [Punica granatum]
				FtPinG0100970000				plasma membrane ATPase 1 [Coffea arabica]
				FtPinG0100970200				PREDICTED: dnaJ homolog subfamily B member 1 [Nicotiana attenuata]
				FtPinG0100970400				PREDICTED: serine carboxypeptidase-like [Gossypium arboreum]
				FtPinG0100970600				PREDICTED: serine carboxypeptidase-like [Gossypium arboreum]
Ft1	54200001	54300000	93.7383	FtPinG0100975400				P-loop containing nucleoside triphosphate hydrolase [Trema orientale]
				FtPinG0100975500				PREDICTED: uncharacterized protein LOC104593196 [Nelumbo nucifera]
				FtPinG0180000396				Retrovirus-related Pol polyprotein from transposon TNT 1-94 [Vitis vinifera]
				FtPinG0100975800				PREDICTED: transcription factor WER [Vitis vinifera]
				FtPinG0100976000				PREDICTED: putative exosome complex component rrp40 [Beta vulgaris subsp. vulgaris]
				FtPinG0100976100				pentatricopeptide repeat-containing protein At3g57430, chloroplastic [Ricinus communis]
				FtPinG0100976400				serine/threonine-protein kinase HT1-like [Herrania umbratica]
				FtPinG0100976600				-
Ft1	54850001	54950000	109.155	FtPinG0100992500				uncharacterized protein LOC18048640 [Citrus clementina]
				FtPinG0180000399				putative disease resistance protein RGA1 [Quercus suber]
				FtPinG0100992900				PREDICTED: uncharacterized protein LOC109216415 [Nicotiana attenuata]
				FtPinG0100993100				-
				FtPinG0100993300				DNA-(apurinic or apyrimidinic site) lyase [Prunus persica]
				FtPinG0100994000				F-box protein CPR1-like [Coffea arabica]
				FtPinG0100994100				zinc finger CCCH domain-containing protein 43 [Ricinus communis]
				FtPinG0100994400				callose synthase 10 [Spinacia oleracea]
				FtPinG0100995500				PREDICTED: GDSL esterase/lipase At3g48460 [Vitis vinifera]
				FtPinG0100995800				DNA repair protein RAD5B-like [Spinacia oleracea]
Ft1	55550001	55650000	78.8928	FtPinG0101011300				fruit protein pKIWI502 [Spinacia oleracea]
				FtPinG0101011500				vacuolar-sorting protein BRO1-like [Chenopodium quinoa]
				FtPinG0180000402				vacuolar-sorting protein BRO1-like [Quercus suber]
				FtPinG0101011800				sequence-specific DNA binding transcription factor [Parasponia andersonii]
				FtPinG0101011900				ABC transporter-like protein [Corchorus olitorius]
Ft1	55600001	55700000	105.882	FtPinG0101012300				PREDICTED: uncharacterized protein LOC104433187 [Eucalyptus grandis]
				FtPinG0101012500				uncharacterized protein LOC110710944 isoform X2 [Chenopodium quinoa]
				FtPinG0101012800				sulfhydryl oxidase 2 isoform X1 [Prunus persica]
				FtPinG0101013200				Heavy metal-associated isoprenylated plant protein [Actinidia chinensis var. chinensis]
				FtPinG0101013300				Cupredoxin superfamily protein isoform 1 [Theobroma cacao]
				FtPinG0101013500				hypothetical protein SOVF_212070 [Spinacia oleracea]
				FtPinG0101013700				-
				FtPinG0101013900				putative RNA polymerase II subunit B1 CTD phosphatase RPAP2 homolog isoform X2 [Sesamum indicum]
				FtPinG0101014100				PREDICTED: uncharacterized protein At1g66480 [Beta vulgaris subsp. vulgaris]
Ft1	55900001	56000000	91.6107	FtPinG0101019600				uncharacterized protein LOC110639743 [Hevea brasiliensis]
				FtPinG0101019800				protein C2-DOMAIN ABA-RELATED 7-like [Chenopodium quinoa]
				FtPinG0101019900				PREDICTED: protein C2-DOMAIN ABA-RELATED 7-like [Eucalyptus grandis]
				FtPinG0101020100				hypothetical protein CFOL_v3_26106 [Cephalotus follicularis]
				FtPinG0101020400				-
				FtPinG0101020500				PREDICTED: uncharacterized protein LOC104896789 [Beta vulgaris subsp. vulgaris]
				FtPinG0180000404				putative nucleotidyltransferase, Ribonuclease H [Rosa chinensis]
				FtPinG0101020700				uncharacterized protein LOC110699935 [Chenopodium quinoa]
				FtPinG0101020900				PREDICTED: uncharacterized protein LOC100255981 isoform X2 [Vitis vinifera]
				FtPinG0101021300				hypothetical protein EUGRSUZ_I00549 [Eucalyptus grandis]
				FtPinG0101021700				Sulfotransferase domain [Macleaya cordata]
				FtPinG0101021900				PREDICTED: cytosolic sulfotransferase 8-like [Beta vulgaris subsp. vulgaris]
				FtPinG0101022400				PREDICTED: cytosolic sulfotransferase 8-like [Beta vulgaris subsp. vulgaris]
Ft1	56200001	56300000	100.427	FtPinG0101029500				PREDICTED: F-box protein SKIP28 [Prunus mume]
				FtPinG0101029700				protein TIFY 6B-like [Ziziphus jujuba]
				FtPinG0101029900				uncharacterized protein LOC107004076 [Solanum pennellii]
				FtPinG0101030200				Mms zwei [Theobroma cacao]
				FtPinG0101031200				replication protein A 32 kDa subunit A-like isoform X1 [Chenopodium quinoa]
				FtPinG0101031600				nudix hydrolase 18, mitochondrial [Malus domestica]
				FtPinG0101032300				PREDICTED: uncharacterized protein LOC109122513 [Vitis vinifera]
				FtPinG0101032600				hypothetical protein MANES_15G133800 [Manihot esculenta]
				FtPinG0101033000				probable calcium-binding protein CML25 [Ziziphus jujuba]
				FtPinG0101033100				PREDICTED: kirola-like [Erythranthe guttata]
Ft1	56300001	56400000	171.667	FtPinG0101033300				MLP-like protein 28 [Ricinus communis]
				FtPinG0101033700				hypothetical protein AALP_AAs50312U000200 [Arabis alpina]
				FtPinG0101033900				MLP-like protein 34-like [Dorcoceras hygrometricum]
				FtPinG0101034100				-
				FtPinG0101034700				-
Ft1	56350001	56450000	538.932	FtPinG0101034900				kirola-like [Olea europaea var. sylvestris]
				FtPinG0101035200				hypothetical protein TSUD_385360 [Trifolium subterraneum]
				FtPinG0101035300				kirola-like [Olea europaea var. sylvestris]
				FtPinG0101035500				MLP-like protein 28 [Sesamum indicum]
				FtPinG0101035700				Uncharacterized protein TCM_024023 [Theobroma cacao]
				FtPinG0101036700				MLP-like protein 31 [Arabidopsis thaliana]
				FtPinG0101036900				PREDICTED: MLP-like protein 43 [Populus euphratica]
				FtPinG0101037200				protein VAC14 homolog isoform X1 [Hevea brasiliensis]
				FtPinG0101037600				E3 ubiquitin protein ligase RIE1-like [Prosopis alba]
Ft1	56500001	56600000	413.021	FtPinG0101039300				-
				FtPinG0101039500				disease resistance RPP13-like protein 4 [Ricinus communis]
				FtPinG0101039700				-
				FtPinG0101040100				PREDICTED: vacuolar fusion protein CCZ1 homolog isoform X1 [Beta vulgaris subsp. vulgaris]
				FtPinG0101040400				PREDICTED: putative disease resistance RPP13-like protein 1 [Fragaria vesca subsp. vesca]
				FtPinG0101040700				protein of unknown function DUF1338 [Macleaya cordata]
				FtPinG0101040900				disease resistance protein RGA2-like [Chenopodium quinoa]
				FtPinG0101041700				hypothetical protein VITISV_029829 [Vitis vinifera]
				FtPinG0101042100				Retrovirus-related Pol polyprotein from transposon RE1 [Vitis vinifera]
				FtPinG0101042300				-
				FtPinG0101042500				hypothetical protein DVH24_040285 [Malus domestica]
				FtPinG0101042800				bark storage protein A-like isoform X2 [Camellia sinensis]
Ft1	56750001	56850000	563.786	FtPinG0101049600				G-type lectin S-receptor-like serine/threonine-protein kinase At1g34300 [Herrania umbratica]
				FtPinG0180000407				G-type lectin S-receptor-like serine/threonine-protein kinase At1g34300 [Herrania umbratica]
				FtPinG0101049700				G-type lectin S-receptor-like serine/threonine-protein kinase At5g24080 [Quercus suber]
				FtPinG0101050200				PREDICTED: 40S ribosomal protein S24-1 [Theobroma cacao]
				FtPinG0101050400				THO complex subunit 2 isoform X2 [Camellia sinensis]
				FtPinG0101050600				putative xyloglucan endotransglucosylase/hydrolase protein 28 [Prunus yedoensis var. nudiflora]
				FtPinG0101050800				Plastid transcriptionally active 15 [Theobroma cacao]
				FtPinG0101050900				PREDICTED: probable transmembrane ascorbate ferrireductase 3 [Beta vulgaris subsp. vulgaris]
				FtPinG0101051200				Protein OBERON like [Actinidia chinensis var. chinensis]
				FtPinG0101051400				histidine kinase 4 [Herrania umbratica]
				FtPinG0101051600				-
Ft1	56950001	57050000	192.695	FtPinG0101053600				65-kDa microtubule-associated protein 6-like isoform X1 [Ziziphus jujuba]
				FtPinG0101053700				protein C2-DOMAIN ABA-RELATED 4-like [Camellia sinensis]
				FtPinG0101054200				DELLA protein GAI-like [Malus domestica]
				FtPinG0101054400				-
				FtPinG0101054600				-
				FtPinG0101054700				-
Ft1	57000001	57100000	110.828	FtPinG0101054900				hypothetical protein CCACVL1_27227 [Corchorus capsularis]
				FtPinG0101055100				PREDICTED: THO complex subunit 4D [Beta vulgaris subsp. vulgaris]
				FtPinG0101055800				Mono-/di-acylglycerol lipase [Trema orientale]
				FtPinG0101055900				Glycoside hydrolase [Trema orientale]
				FtPinG0101056200				PREDICTED: probable inactive receptor kinase At1g48480 [Prunus mume]
Ft1	57150001	57250000	618.204	FtPinG0101057500				glutamine synthetase [Knorringia sibirica]
				FtPinG0101057800				-
				FtPinG0101057900				kinesin light chain 3 isoform X1 [Camellia sinensis]
				FtPinG0101058300				PREDICTED: ran-binding protein 1 homolog a-like [Gossypium arboreum]
				FtPinG0101058800				hypothetical protein TEA_026573 [Camellia sinensis var. sinensis]
				FtPinG0101058600				serpin-ZX-like [Chenopodium quinoa]
				FtPinG0101059000				serpin-ZX-like [Chenopodium quinoa]
				FtPinG0101059400				PREDICTED: serpin-ZX [Vitis vinifera]
				FtPinG0101059600				Serine protease inhibitor (SERPIN) family protein [Theobroma cacao]
				FtPinG0101059800				serpin-ZXA-like [Carica papaya]
				FtPinG0101060000				hypothetical protein TEA_026573 [Camellia sinensis var. sinensis]
				FtPinG0101060200				NADH dehydrogenase [ubiquinone] iron-sulfur protein 1, mitochondrial [Brachypodium distachyon]
				FtPinG0101060300				PREDICTED: NEDD8-activating enzyme E1 regulatory subunit AXR1 isoform X1 [Vitis vinifera]
				FtPinG0101060800				putative myb/SANT-like domain-containing protein [Helianthus annuus]
				FtPinG0101060900				PHD finger protein MALE MEIOCYTE DEATH 1-like [Chenopodium quinoa]
Ft1	57200001	57300000	165.54	FtPinG0101061100				PREDICTED: PHD finger protein MALE MEIOCYTE DEATH 1 [Capsicum annuum]
				FtPinG0101061400				protoheme IX farnesyltransferase, mitochondrial-like [Chenopodium quinoa]
				FtPinG0101061600				DNA-directed RNA polymerases II, IV and V subunit 9A [Hevea brasiliensis]
				FtPinG0101061800				systemin receptor SR160 [Camellia sinensis]
Ft1	57400001	57500000	96.5181	FtPinG0101063900	Yes	Yes		hypothetical protein SOVF_004840 isoform A [Spinacia oleracea]
				FtPinG0101064100	Yes	Yes		PREDICTED: uncharacterized protein LOC104897519 isoform X1 [Beta vulgaris subsp. vulgaris]
				FtPinG0101064600	Yes	Yes		pentatricopeptide repeat-containing protein At4g18520, chloroplastic-like [Camellia sinensis]
				FtPinG0101064700	Yes	Yes		ATP synthase delta chain, chloroplastic [Camellia sinensis]
				FtPinG0101065000	Yes	Yes		Agglutinin-like protein [Actinidia chinensis var. chinensis]
				FtPinG0101065200	Yes	Yes		Ell-associated factor Eaf [Ananas comosus]
				FtPinG0101065400	Yes	Yes		xyloglucan endotransglucosylase/hydrolase 5 [Actinidia chinensis]
				FtPinG0101065600	Yes	Yes		PREDICTED: exocyst complex component EXO70B1 [Beta vulgaris subsp. vulgaris]
Ft1	57450001	57550000	119.433	FtPinG0101065800	Yes	Yes		hypothetical protein SOVF_017580 [Spinacia oleracea]
				FtPinG0101066000	Yes	Yes		Lipopolysaccharide-induced tumor necrosis factor-alpha factor like [Actinidia chinensis var. chinensis]
				FtPinG0101066100	Yes	Yes		hypothetical protein AQUCO_04300010v1 [Aquilegia coerulea]
				FtPinG0101066300	Yes	Yes		uncharacterized protein LOC113863724 isoform X1 [Abrus precatorius]
				FtPinG0101066600	Yes	Yes		uncharacterized protein LOC110711199 [Chenopodium quinoa]
				FtPinG0101066700	Yes	Yes		stress-associated endoplasmic reticulum protein 2 [Medicago truncatula]
				FtPinG0101067000	Yes	Yes		PREDICTED: non-specific lipid transfer protein GPI-anchored 1 [Vitis vinifera]
				FtPinG0101067200	Yes	Yes		uncharacterized protein LOC112001527 [Quercus suber]
				FtPinG0101067500	Yes	Yes		PREDICTED: alpha-ketoglutarate-dependent dioxygenase alkB [Prunus mume]
				FtPinG0101067800		Yes		PREDICTED: REF/SRPP-like protein At1g67360 [Beta vulgaris subsp. vulgaris]
				FtPinG0101068000		Yes		uncharacterized protein LOC110713815 [Chenopodium quinoa]
				FtPinG0101068100		Yes		nuclear transcription factor Y subunit gamma [Jatropha curcas]
				FtPinG0101068400		Yes		PREDICTED: pentatricopeptide repeat-containing protein At1g69290 [Juglans regia]
				FtPinG0101068500		Yes		PREDICTED: mannosyl-oligosaccharide glucosidase GCS1 isoform X1 [Beta vulgaris subsp. vulgaris]
				FtPinG0101068800		Yes		PREDICTED: nuclear pore complex protein NUP54-like [Juglans regia]
				FtPinG0101068900		Yes		Minichromosome maintenance (MCM2/3/5) family protein [Parasponia andersonii]
				FtPinG0101069200		Yes		probable signal peptidase complex subunit 1 [Lactuca sativa]
				FtPinG0101069300		Yes		pre-mRNA-splicing factor ATP-dependent RNA helicase DEAH7 isoform X2 [Manihot esculenta]
Ft1	57700001	57800000	401.611	FtPinG0101074900	Yes	Yes		very-long-chain 3-oxoacyl-CoA reductase-like protein At1g24470 [Camellia sinensis]
				FtPinG0101075200	Yes	Yes		Transferase [Trema orientale]
				FtPinG0101075800	Yes	Yes		PREDICTED: uncharacterized protein LOC104825540 [Tarenaya hassleriana]
Ft1	57750001	57850000	711.679	FtPinG0101076100	Yes	Yes		probable E3 ubiquitin-protein ligase HERC4 [Chenopodium quinoa]
				FtPinG0101076400	Yes	Yes		cleavage and polyadenylation specificity factor subunit 6-like [Chenopodium quinoa]
				FtPinG0101076600	Yes	Yes		-
				FtPinG0101076700	Yes	Yes		hypothetical protein CUMW_078510 [Citrus unshiu]
				FtPinG0101077000	Yes	Yes		hypothetical protein SOVF_042460 [Spinacia oleracea]
				FtPinG0101077500	Yes			-
				FtPinG0101077800	Yes			PREDICTED: uncharacterized protein LOC109129898 [Camelina sativa]
				FtPinG0101078000	Yes			protein SIEVE ELEMENT OCCLUSION C-like [Chenopodium quinoa]
				FtPinG0101078200	Yes			protein SIEVE ELEMENT OCCLUSION C-like [Camellia sinensis]
				FtPinG0101078300	Yes			PREDICTED: cytochrome P450 86B1 [Beta vulgaris subsp. vulgaris]
				FtPinG0101078600	Yes			uncharacterized protein LOC105644674 [Jatropha curcas]
				FtPinG0101079200	Yes			uncharacterized protein LOC7473197 [Populus trichocarpa]
				FtPinG0101079400	Yes			uncharacterized protein LOC105644674 [Jatropha curcas]
				FtPinG0101079800	Yes			E3 ubiquitin-protein ligase RGLG5 isoform X1 [Abrus precatorius]
Ft1	57850001	57950000	388.451	FtPinG0101079900	Yes			PREDICTED: serine/threonine-protein kinase AFC2-like isoform X1 [Beta vulgaris subsp. vulgaris]
				FtPinG0101080200	Yes			hypothetical protein CFOL_v3_18416 [Cephalotus follicularis]
				FtPinG0101080400	Yes			hypothetical protein CICLE_v10031037mg [Citrus clementina]
				FtPinG0101080900	Yes			sufE-like protein 2, chloroplastic isoform X2 [Chenopodium quinoa]
				FtPinG0101081100	Yes			eukaryotic translation initiation factor 4B2-like [Hevea brasiliensis]
				FtPinG0101081300	Yes			Lipase, GDSL [Corchorus olitorius]
				FtPinG0101081600	Yes			PREDICTED: uncharacterized protein LOC104897184 [Beta vulgaris subsp. vulgaris]
				FtPinG0101081800	Yes			PREDICTED: uncharacterized protein LOC104897184 [Beta vulgaris subsp. vulgaris]
				FtPinG0101082000	Yes			uncharacterized protein LOC110712611 isoform X2 [Chenopodium quinoa]
Ft1	57900001	58000000	494.507	FtPinG0101082100				BTB/POZ domain-containing protein At1g67900 [Ricinus communis]
				FtPinG0101082400				ethylene-responsive transcription factor ESR2-like [Camellia sinensis]
				FtPinG0101082600				LOW QUALITY PROTEIN: plant intracellular Ras-group-related LRR protein 1-like [Camellia sinensis]
				FtPinG0101082800				Adenylate kinase isoenzyme 6-like [Vitis vinifera]
				FtPinG0101082900				Phosphate transporter [Parasponia andersonii]
				FtPinG0101083100				unknown [Lotus japonicus]
				FtPinG0101083400				Phosphate transporter [Trema orientale]
				FtPinG0101083500				inorganic phosphate transporter 2-1, chloroplastic-like [Durio zibethinus]
				FtPinG0101083700				PREDICTED: pentatricopeptide repeat-containing protein At4g02750 [Vitis vinifera]
				FtPinG0101083900				-
Ft1	57950001	58050000	251.61	FtPinG0101084300				AP-1 complex subunit mu-2 [Ricinus communis]
				FtPinG0101084600				L-tryptophan--pyruvate aminotransferase 1-like [Hevea brasiliensis]
				FtPinG0101084800				L-tryptophan--pyruvate aminotransferase 1-like [Durio zibethinus]
				FtPinG0101085200				tryptophan aminotransferase-related protein 2-like [Olea europaea var. sylvestris]
				FtPinG0101085300				hypothetical protein CRG98_047673 [Punica granatum]
				FtPinG0101085600				PREDICTED: uncharacterized protein LOC104897268 [Beta vulgaris subsp. vulgaris]
Ft1	59600001	59700000	384.905	FtPinG0101128100				hypothetical protein CUMW_080860 [Citrus unshiu]
				FtPinG0101128800				cytosolic sulfotransferase 12-like protein [Cinnamomum micranthum f. kanehirae]
				FtPinG0101128900				D-aminoacyl-tRNA deacylase-like [Durio zibethinus]
				FtPinG0101129300				PREDICTED: uncharacterized protein LOC104896134 [Beta vulgaris subsp. vulgaris]
				FtPinG0101129500				-
				FtPinG0101129700				uncharacterized protein LOC112028758 [Quercus suber]
				FtPinG0101130000				transcription factor BIM2 isoform X2 [Vigna unguiculata]
				FtPinG0101130200				hypothetical protein CISIN_1g019960mg [Citrus sinensis]
				FtPinG0101130500				phosphatidylinositol 4-kinase gamma 5 [Herrania umbratica]
				FtPinG0101130800				PREDICTED: uncharacterized protein LOC104896146 [Beta vulgaris subsp. vulgaris]
				FtPinG0101131200				mediator of RNA polymerase II transcription subunit 15a isoform X2 [Camellia sinensis]
				FtPinG0101131400				phytochrome C, partial [Hypecoum imberbe]
Ft1	60100001	60200000	161.11	FtPinG0180000416				uncharacterized protein LOC110798874 [Spinacia oleracea]
				FtPinG0101146700				-
				FtPinG0101147400				PREDICTED: uncharacterized protein LOC100852679 [Vitis vinifera]
				FtPinG0101147600				uncharacterized protein LOC110739018 [Chenopodium quinoa]
				FtPinG0101147800				-
				FtPinG0101147900				-
				FtPinG0101148400				serine/threonine-protein kinase WAG1-like [Chenopodium quinoa]
				FtPinG0101148500				PREDICTED: serine/threonine-protein kinase WAG1 [Beta vulgaris subsp. vulgaris]
				FtPinG0101148800				protein FATTY ACID EXPORT 2, chloroplastic-like [Chenopodium quinoa]
				FtPinG0101148900				Monogalactosyldiacylglycerol synthase [Actinidia chinensis var. chinensis]
				FtPinG0101149100				peroxisomal (S)-2-hydroxy-acid oxidase isoform X2 [Cicer arietinum]
				FtPinG0101150000				PREDICTED: 9-cis-epoxycarotenoid dioxygenase NCED3, chloroplastic [Theobroma cacao]
				FtPinG0101150200				protein NLP2-like [Chenopodium quinoa]
Ft1	60200001	60300000	200.316	FtPinG0101150900				polyadenylate-binding protein-interacting protein 9-like [Chenopodium quinoa]
				FtPinG0101151100				uncharacterized protein LOC18050087 [Citrus clementina]
				FtPinG0101151300				unnamed protein product, partial [Vitis vinifera]
				FtPinG0101151600				gibberellin 2-oxidase 1 [Rumex palustris]
				FtPinG0101151800				heme-binding protein 2-like [Prosopis alba]
				FtPinG0101152200				PREDICTED: pentatricopeptide repeat-containing protein At1g53600, mitochondrial [Juglans regia]
				FtPinG0101152300				hypothetical protein DM860_004085 [Cuscuta australis]
				FtPinG0101152600				PREDICTED: C2 domain-containing protein At1g53590 isoform X1 [Vitis vinifera]
				FtPinG0101152700				hypothetical protein EUGRSUZ_F03217 [Eucalyptus grandis]
				FtPinG0101152900				hypothetical protein Csa_2G373510 [Cucumis sativus]
				FtPinG0101153200				protein SRC2 homolog [Spinacia oleracea]
Ft1	60300001	60400000	693.819	FtPinG0101153300				PREDICTED: cytochrome P450 72A15 [Beta vulgaris subsp. vulgaris]
				FtPinG0101153600				PREDICTED: solanesyl diphosphate synthase 1-like [Gossypium hirsutum]
				FtPinG0101153700				PREDICTED: nuclear pore complex protein NUP96 [Beta vulgaris subsp. vulgaris]
				FtPinG0101154100				sm-like protein LSM8 isoform X2 [Phalaenopsis equestris]
				FtPinG0180000417				hypothetical protein GOBAR_DD35652 [Gossypium barbadense]
				FtPinG0180000418				hypothetical protein EUGRSUZ_I00549 [Eucalyptus grandis]
				FtPinG0180000419				hypothetical protein EUGRSUZ_I00549 [Eucalyptus grandis]
				FtPinG0101155100				probable pectinesterase/pectinesterase inhibitor 51 [Chenopodium quinoa]
				FtPinG0180000420				putative disease resistance protein RGA4 [Quercus suber]
				FtPinG0101155600				PREDICTED: uncharacterized protein LOC100260583 isoform X2 [Vitis vinifera]
				FtPinG0101155800				protein ARABIDILLO 1 [Jatropha curcas]
Ft1	60400001	60500000	470.717	FtPinG0101157100				cationic amino acid transporter 9, chloroplastic-like [Chenopodium quinoa]
				FtPinG0101157400				peptidyl-prolyl cis-trans isomerase FKBP20-2, chloroplastic isoform X2 [Manihot esculenta]
				FtPinG0101157500				actin-related protein 2/3 complex subunit 5A [Spinacia oleracea]
				FtPinG0101157800				cytochrome P450 76AD1-like protein [Seguieria aculeata]
				FtPinG0101158000				PREDICTED: cytochrome P450 76AD1 [Vitis vinifera]
				FtPinG0101158200				cytochrome P450 76AD1-like [Chenopodium quinoa]
				FtPinG0101158300				Retrovirus-related Pol polyprotein from transposon TNT 1-94 [Cajanus cajan]
				FtPinG0101158600				cytochrome P450 76AD1-like protein [Seguieria aculeata]
				FtPinG0101159000				cytochrome P450 76AD1-like protein, partial [Talinum sp. YY-2015]
				FtPinG0101159400				cytochrome P450 76AD1-like [Chenopodium quinoa]
				FtPinG0101159500				hydroxycinnamoyl-coenzyme A quinate transperase [Fagopyrum tataricum]
				FtPinG0101159800				cytochrome P450 76AD1-like [Chenopodium quinoa]
				FtPinG0101160200				cytochrome P450 76AD1-like protein, partial [Talinum sp. YY-2015]
				FtPinG0101160400				PREDICTED: cytochrome P450 76AD1-like isoform X1 [Beta vulgaris subsp. vulgaris]
				FtPinG0101160500				fasciclin-like arabinogalactan protein 10 [Ricinus communis]
				FtPinG0101160800				Bromodomain adjacent to zinc finger domain 1A [Gossypium arboreum]
				FtPinG0101161000				-
Ft1	60600001	60700000	321.983	FtPinG0101162300				uncharacterized protein LOC107435700 [Ziziphus jujuba]
				FtPinG0101162500				hypothetical protein SOVF_132260 [Spinacia oleracea]
				FtPinG0101162700				hypothetical protein SOVF_035240 [Spinacia oleracea]
				FtPinG0101163200				PREDICTED: proteasome subunit beta type-1 [Beta vulgaris subsp. vulgaris]
				FtPinG0101163400				PREDICTED: protein transport Sec1a [Beta vulgaris subsp. vulgaris]
				FtPinG0101163500				probable protein S-acyltransferase 14 [Chenopodium quinoa]
				FtPinG0101163700				uncharacterized protein LOC114292262 [Camellia sinensis]
				FtPinG0101163900				uncharacterized protein LOC111997684 [Quercus suber]
				FtPinG0101164200				UDP-glucuronate 4-epimerase 3-like [Spinacia oleracea]
				FtPinG0101164400				putative 5-enolpyruvylshikimate 3-phosphate synthase [Fagus sylvatica]
				FtPinG0101164800				transketolase, chloroplastic-like [Chenopodium quinoa]
				FtPinG0101165200				arginase family protein [Populus alba]
				FtPinG0101165400				hypothetical protein CUMW_063280 [Citrus unshiu]
				FtPinG0101165600				PREDICTED: pectinesterase 2 [Beta vulgaris subsp. vulgaris]
Ft1	60700001	60800000	82.9668	FtPinG0101165900				-
				FtPinG0101166100				hypothetical protein CCACVL1_30681 [Corchorus capsularis]
				FtPinG0101166400				-
Ft1	60750001	60850000	410.722	FtPinG0101166500				PREDICTED: probable pectinesterase/pectinesterase inhibitor 60 [Ipomoea nil]
				FtPinG0101166800				PREDICTED: uncharacterized protein LOC101300951 [Fragaria vesca subsp. vesca]
				FtPinG0101166900				Golgi SNAP receptor complex member 1-2 [Manihot esculenta]
				FtPinG0101167500				PREDICTED: axial regulator YABBY 1 isoform X2 [Pyrus x bretschneideri]
				FtPinG0101168000	Yes	Yes		unknown [Lotus japonicus]
				FtPinG0101168200	Yes	Yes		hypothetical protein SOVF_160980 [Spinacia oleracea]
				FtPinG0101168300	Yes	Yes		PREDICTED: uncharacterized protein LOC109017787 [Juglans regia]
				FtPinG0101168900	Yes	Yes		zinc finger protein [Macleaya cordata]
				FtPinG0101169100	Yes	Yes		vesicle-associated protein 1-3 [Ricinus communis]
				FtPinG0101169300	Yes	Yes		-
				FtPinG0101169600	Yes	Yes		BTB/POZ domain-containing protein NPY1-like [Chenopodium quinoa]
				FtPinG0101169700	Yes	Yes		uncharacterized protein LOC18055134 [Citrus clementina]
Ft1	61150001	61250000	86.9727	FtPinG0101181100	Yes	Yes		cucumber peeling cupredoxin-like [Glycine soja]
				FtPinG0101181300	Yes	Yes		synaptotagmin-5-like [Camellia sinensis]
				FtPinG0101181700	Yes	Yes		histone deacetylase complex subunit SAP18 [Herrania umbratica]
				FtPinG0180000423	Yes	Yes		uncharacterized protein LOC110686500 [Chenopodium quinoa]
				FtPinG0101181900	Yes	Yes		hypothetical protein BRARA_J00731 [Brassica rapa]
				FtPinG0101182100	Yes	Yes		-
				FtPinG0101182400	Yes	Yes		suppressor of overexpression of constans 1 [Gypsophila paniculata]
Ft1	61200001	61300000	94.4772	FtPinG0101182500	Yes	Yes		subtilisin-like protease SBT4.14 [Chenopodium quinoa]
				FtPinG0101182700	Yes	Yes		PREDICTED: TATA-binding protein-associated factor BTAF1 [Beta vulgaris subsp. vulgaris]
				FtPinG0101182900	Yes	Yes		TATA-binding protein-associated factor BTAF1-like [Carica papaya]
				FtPinG0101183300	Yes	Yes		phospholipase D beta 1-like isoform X2 [Durio zibethinus]
				FtPinG0101183600	Yes	Yes		ataxin-10-like [Chenopodium quinoa]
				FtPinG0101183800	Yes	Yes		peroxisome biogenesis protein 16 [Jatropha curcas]
				FtPinG0101184000	Yes	Yes		hypothetical protein [Fallopia multiflora]
				FtPinG0101184100	Yes	Yes		PREDICTED: uncharacterized protein LOC104891811 [Beta vulgaris subsp. vulgaris]
				FtPinG0101184400	Yes	Yes		probable serine/threonine-protein kinase WNK11 [Prosopis alba]
				FtPinG0101184700	Yes	Yes		WRKY transcription factor [Fagopyrum tataricum]
				FtPinG0101184900	Yes	Yes		uncharacterized protein LOC110419099 [Herrania umbratica]
				FtPinG0101185200	Yes	Yes		hypothetical protein CDL15_Pgr029055 [Punica granatum]
				FtPinG0101185300	Yes	Yes		eukaryotic peptide chain release factor GTP-binding subunit ERF3A-like isoform X3 [Manihot esculenta]
Ft1	61800001	61900000	507.363	FtPinG0101204600		Yes		proteasome activator subunit 4 isoform X2 [Spinacia oleracea]
				FtPinG0101205000				THO complex subunit 3 [Helianthus annuus]
				FtPinG0101205100				PREDICTED: KH domain-containing protein At5g56140 isoform X2 [Beta vulgaris subsp. vulgaris]
				FtPinG0101205300				PREDICTED: phosphatidylinositol/phosphatidylcholine transfer protein SFH13 [Vitis vinifera]
				FtPinG0101205800				actin-related protein 8-like isoform X1 [Chenopodium quinoa]
				FtPinG0101206000				ycf20-like protein [Ziziphus jujuba]
				FtPinG0101206100				uncharacterized WD repeat-containing protein C2A9.03-like [Camellia sinensis]
				FtPinG0101206500				L-tryptophan--pyruvate aminotransferase 1-like isoform X1 [Hevea brasiliensis]
				FtPinG0101206800				WPP domain-interacting protein 2-like [Herrania umbratica]
Ft1	61850001	61950000	87.4733	FtPinG0101207100				PREDICTED: ABSCISIC ACID-INSENSITIVE 5-like protein 5 [Juglans regia]
				FtPinG0101207500				PREDICTED: uncharacterized protein LOC100267543 [Vitis vinifera]
				FtPinG0101208200				uncharacterized protein LOC110668858 [Hevea brasiliensis]
				FtPinG0101208400				uncharacterized protein LOC109828314 [Asparagus officinalis]
				FtPinG0180000425				PREDICTED: uncharacterized protein LOC109134684 [Beta vulgaris subsp. vulgaris]
Ft1	61950001	62050000	298.682	FtPinG0101208800				PREDICTED: isocitrate dehydrogenase [NADP] [Gossypium raimondii]
				FtPinG0101209200				PREDICTED: uncharacterized aarF domain-containing protein kinase 1 isoform X1 [Nelumbo nucifera]
				FtPinG0101209400				PREDICTED: receptor protein kinase TMK1 [Vitis vinifera]
				FtPinG0101209600				bifunctional bis(5'-adenosyl)-triphosphatase/adenylylsulfatase FHIT [Hevea brasiliensis]
				FtPinG0180000426				hypothetical protein D0Y65_043072 [Glycine soja]
Ft2	50001	150000	631.042	FtPinG0201212100				-
				FtPinG0201212400				PREDICTED: probable protein phosphatase 2C 2 isoform X1 [Beta vulgaris subsp. vulgaris]
				FtPinG0201213200				probable acyl-activating enzyme 17, peroxisomal isoform X2 [Chenopodium quinoa]
				FtPinG0201212000				uncharacterized protein LOC110775688 [Spinacia oleracea]
Ft2	150001	250000	991.837	FtPinG0201213500				PREDICTED: shaggy-related protein kinase alpha [Nelumbo nucifera]
				FtPinG0201213700				hypothetical protein CCACVL1_22076 [Corchorus capsularis]
				FtPinG0201213900				-
				FtPinG0201214100				-
				FtPinG0201214300				PREDICTED: protein HAPLESS 2 [Beta vulgaris subsp. vulgaris]
				FtPinG0201214800				uncharacterized protein LOC112422451 [Medicago truncatula]
				FtPinG0201215100				U3 small nucleolar RNA-associated protein [Actinidia chinensis var. chinensis]
Ft2	250001	350000	93.2241	FtPinG0280000427				uncharacterized protein LOC110901977 [Helianthus annuus]
				FtPinG0201215300				PREDICTED: uncharacterized protein LOC108993313 [Juglans regia]
				FtPinG0201215500				hypothetical protein MIMGU_mgv1a019407mg [Erythranthe guttata]
				FtPinG0201215800				PREDICTED: coiled-coil domain-containing protein R3HCC1L [Beta vulgaris subsp. vulgaris]
				FtPinG0280000428				Retrovirus-related Pol polyprotein from transposon TNT 1-94 [Vitis vinifera]
Ft2	300001	400000	447.133	FtPinG0280000429				Transposon Ty3-G Gag-Pol polyprotein [Vitis vinifera]
				FtPinG0201216100				PREDICTED: leucine-rich repeat receptor-like tyrosine-protein kinase PXC3 [Beta vulgaris subsp. vulgaris]
				FtPinG0201216300				PREDICTED: ADP-ribosylation factor 1-like isoform X1 [Brassica oleracea var. oleracea]
				FtPinG0201216600				-
Ft2	350001	450000	477.226	FtPinG0201216700				probable pectinesterase 53 [Jatropha curcas]
				FtPinG0201217100				hypothetical protein GOBAR_DD16574 [Gossypium barbadense]
				FtPinG0201217600				patatin-like protein 2 [Morus notabilis]
				FtPinG0201217700				DUF724 domain-containing protein 6-like isoform X2 [Chenopodium quinoa]
				FtPinG0201217900				Pentatricopeptide repeat-containing protein [Actinidia chinensis var. chinensis]
				FtPinG0201218200				PREDICTED: probable pre-mRNA-splicing factor ATP-dependent RNA helicase DEAH2 isoform X1 [Camelina sativa]
				FtPinG0201218600				PREDICTED: rhamnogalacturonate lyase B-like [Pyrus x bretschneideri]
				FtPinG0201218700				PREDICTED: uncharacterized protein LOC104906432 [Beta vulgaris subsp. vulgaris]
				FtPinG0201219100				protein MAIN-LIKE 1-like isoform X1 [Spinacia oleracea]
				FtPinG0201219300				uncharacterized protein LOC110776794 [Spinacia oleracea]
				FtPinG0201219500				peptidyl-prolyl cis-trans isomerase CYP21-4 [Spinacia oleracea]
				FtPinG0201219900				PREDICTED: putative RING-H2 finger protein ATL19 [Gossypium hirsutum]
Ft2	1200001	1300000	132.982	FtPinG0201237500				putative tryptophan synthase alpha-subunit [Persicaria tinctoria]
				FtPinG0201237800				-
				FtPinG0201238000				-
				FtPinG0201238400				-
				FtPinG0201238600				-
				FtPinG0201238800				-
				FtPinG0201239000				-
				FtPinG0201239200				-
				FtPinG0280000437				Transposon Ty3-I Gag-Pol polyprotein [Vitis vinifera]
Ft2	1300001	1400000	219.964	FtPinG0201239300				PREDICTED: probable histone H2A variant 3 [Beta vulgaris subsp. vulgaris]
				FtPinG0201239600				protein LONGIFOLIA 1 isoform X1 [Jatropha curcas]
				FtPinG0201240000				protein LONGIFOLIA 1-like [Hevea brasiliensis]
				FtPinG0201240200				uncharacterized protein LOC110701590 [Chenopodium quinoa]
				FtPinG0201240400				PREDICTED: peptidyl-prolyl cis-trans isomerase CYP63 isoform X1 [Vitis vinifera]
				FtPinG0201240500				calcium-transporting ATPase plasma membrane-type [Sesuvium portulacastrum]
				FtPinG0201240800				-
				FtPinG0201241000				PREDICTED: heat stress transcription factor A-2c [Beta vulgaris subsp. vulgaris]
				FtPinG0201241100				PREDICTED: uncharacterized protein LOC100263200 isoform X1 [Vitis vinifera]
				FtPinG0201241800				PREDICTED: uncharacterized protein LOC105111104, partial [Populus euphratica]
				FtPinG0201242000				uncharacterized protein LOC111395991 [Olea europaea var. sylvestris]
				FtPinG0201242500				protein LIFEGUARD 4-like [Prosopis alba]
				FtPinG0201242800				serine/threonine-protein kinase Nek2-like [Chenopodium quinoa]
Ft2	2350001	2450000	431.215	FtPinG0201269300	Yes	Yes	Yes	PREDICTED: adenylylsulfatase HINT3 [Beta vulgaris subsp. vulgaris]
				FtPinG0201269600	Yes	Yes	Yes	hypothetical protein DVH24_028530 [Malus domestica]
				FtPinG0201269700	Yes	Yes	Yes	PREDICTED: V-type proton ATPase subunit D [Theobroma cacao]
				FtPinG0201270200	Yes	Yes	Yes	aspartate, glycine, lysine and serine-rich-like protein [Cinnamomum micranthum f. kanehirae]
				FtPinG0201270400	Yes	Yes	Yes	hypothetical protein BVRB_1g020540 [Beta vulgaris subsp. vulgaris]
				FtPinG0201270500	Yes	Yes		PREDICTED: transcription factor bHLH78 [Beta vulgaris subsp. vulgaris]
				FtPinG0201270800	Yes	Yes		PREDICTED: defensin-like protein AX1 [Beta vulgaris subsp. vulgaris]
				FtPinG0201271100	Yes	Yes		serine/threonine-protein kinase MHK isoform X1 [Spinacia oleracea]
				FtPinG0201271700	Yes	Yes		protein transport protein SEC23 [Ziziphus jujuba]
Ft2	2500001	2600000	73.7394	FtPinG0201273300	Yes	Yes		PREDICTED: putative ER lumen protein-retaining receptor C28H8.4 [Vitis vinifera]
				FtPinG0201274100	Yes	Yes		PREDICTED: ninja-family protein 5-like [Juglans regia]
				FtPinG0201274300	Yes	Yes		putative G3BP-like protein [Jatropha curcas]
				FtPinG0201274600	Yes	Yes		PREDICTED: galacturonosyltransferase 8 [Beta vulgaris subsp. vulgaris]
				FtPinG0201274700	Yes	Yes		AP2/ERF domain-containing transcription factor [Vernicia montana]
				FtPinG0201275000	Yes	Yes		PREDICTED: glucan endo-1,3-beta-glucosidase 5 [Beta vulgaris subsp. vulgaris]
				FtPinG0201275200	Yes	Yes		hypothetical protein CDL15_Pgr005297 [Punica granatum]
				FtPinG0280000445	Yes	Yes		uncharacterized protein A4U43_C05F7290 [Asparagus officinalis]
				FtPinG0201275400	Yes	Yes		-
				FtPinG0201275800	Yes	Yes		uncharacterized protein LOC111446364 [Cucurbita moschata]
				FtPinG0201275900	Yes	Yes		-
				FtPinG0201276200	Yes	Yes		O-acyltransferase WSD1-like [Prunus avium]
Ft2	3000001	3100000	129.759	FtPinG0201288100				-
				FtPinG0201288700				-
				FtPinG0201288900				-
				FtPinG0201289200				-
Ft2	3050001	3150000	159.414	FtPinG0201289400				LRR receptor-like serine/threonine-protein kinase RCH1 [Chenopodium quinoa]
				FtPinG0201289600				alcohol dehydrogenase 1-like [Chenopodium quinoa]
				FtPinG0201289800				probable pectate lyase 8 [Spinacia oleracea]
				FtPinG0201290000				V-type proton ATPase subunit H [Coffea arabica]
				FtPinG0201290100				PREDICTED: DNA-directed RNA polymerase III subunit RPC6-like [Vitis vinifera]
				FtPinG0201290300				hypothetical protein COLO4_11665 [Corchorus olitorius]
				FtPinG0201291000				sterol 3-beta-glucosyltransferase UGT80A2-like [Chenopodium quinoa]
				FtPinG0201291200				PREDICTED: protein PLASTID TRANSCRIPTIONALLY ACTIVE 14 isoform X4 [Vitis vinifera]
				FtPinG0201291500				uncharacterized protein LOC110731868 [Chenopodium quinoa]
				FtPinG0201291700				hypothetical protein SOVF_091960 [Spinacia oleracea]
				FtPinG0201292000				PREDICTED: sm-like protein LSM5 [Camelina sativa]
				FtPinG0201292300				Cell wall integrity transcriptional regulator like [Actinidia chinensis var. chinensis]
				FtPinG0201292500				protein SULFUR DEFICIENCY-INDUCED 1-like [Chenopodium quinoa]
				FtPinG0201292700				uncharacterized protein At4g13200, chloroplastic [Camellia sinensis]
				FtPinG0201293000				PREDICTED: cleavage and polyadenylation specificity factor subunit 3-I isoform X1 [Vitis vinifera]
				FtPinG0201293600				uncharacterized protein LOC110689656 isoform X1 [Chenopodium quinoa]
Ft2	3550001	3650000	199.727	FtPinG0201303900				PREDICTED: dof zinc finger protein DOF4.6 isoform X1 [Gossypium raimondii]
				FtPinG0201304200				hypothetical protein PHAVU_010G115700g [Phaseolus vulgaris]
				FtPinG0201304900				pre-mRNA-splicing factor SYF1-like [Chenopodium quinoa]
				FtPinG0201305200				PREDICTED: DNA-directed RNA polymerase II subunit RPB1 isoform X1 [Beta vulgaris subsp. vulgaris]
				FtPinG0201305300				PREDICTED: transcription factor bHLH157 [Prunus mume]
				FtPinG0201305600				PREDICTED: serine/threonine-protein kinase BLUS1 isoform X1 [Vitis vinifera]
				FtPinG0201305700				Glycoside hydrolase [Trema orientale]
				FtPinG0201305900				PREDICTED: protein KINESIN LIGHT CHAIN-RELATED 2 [Beta vulgaris subsp. vulgaris]
Ft2	3600001	3700000	117.119	FtPinG0201306400				26S proteasome non-ATPase regulatory subunit 8 homolog A-like [Cicer arietinum]
				FtPinG0201306500				probable E3 ubiquitin-protein ligase RHA4A [Chenopodium quinoa]
				FtPinG0201306800				PREDICTED: cellulose synthase-like protein G3 [Beta vulgaris subsp. vulgaris]
				FtPinG0201307000				-
				FtPinG0201307200				PREDICTED: cellulose synthase-like protein G3 [Beta vulgaris subsp. vulgaris]
				FtPinG0280000447				PREDICTED: uncharacterized protein LOC103871122 [Brassica rapa]
Ft2	4400001	4500000	97.0789	FtPinG0201320500				1-aminocyclopropane-1-carboxylate synthase [Rumex palustris]
				FtPinG0201320700				PREDICTED: beta-carotene 3-hydroxylase 1, chloroplastic [Eucalyptus grandis]
				FtPinG0201321800				-
				FtPinG0201322200				homeobox protein BEL1 homolog [Citrus sinensis]
				FtPinG0201322500				PREDICTED: E3 ubiquitin-protein ligase RHA1B [Nelumbo nucifera]
				FtPinG0201322900				serine/arginine-rich splicing factor SR45a-like [Manihot esculenta]
				FtPinG0201323100				uncharacterized protein LOC110784958 [Spinacia oleracea]
				FtPinG0280000454				putative nucleotidyltransferase, Ribonuclease H [Rosa chinensis]
				FtPinG0201323400				-
				FtPinG0201323500				probable E3 ubiquitin-protein ligase RHB1A [Cynara cardunculus var. scolymus]
Ft2	4800001	4900000	102.742	FtPinG0201332200				hypothetical protein CISIN_1g011616mg [Citrus sinensis]
				FtPinG0201332300				-
				FtPinG0201332700				-
				FtPinG0201333000				probable serine/threonine-protein kinase DDB_G0278535 isoform X1 [Jatropha curcas]
				FtPinG0201333400				PREDICTED: DNA-directed RNA polymerase II subunit RPB1 isoform X1 [Beta vulgaris subsp. vulgaris]
				FtPinG0201333600				PREDICTED: mucin-2-like [Beta vulgaris subsp. vulgaris]
				FtPinG0201333700				ethylene-responsive transcription factor ERF027 [Jatropha curcas]
Ft2	5950001	6050000	522.293	FtPinG0201356900				uncharacterized protein LOC110696245 [Chenopodium quinoa]
				FtPinG0280000468				Uncharacterized protein TCM_027940 [Theobroma cacao]
				FtPinG0201357500				clathrin adaptor complexes medium subunit [Sesuvium portulacastrum]
				FtPinG0201358200				LOW QUALITY PROTEIN: AT-hook motif nuclear-localized protein 13-like [Camellia sinensis]
				FtPinG0201358500				uncharacterized protein LOC110734151 [Chenopodium quinoa]
				FtPinG0201358900				uncharacterized protein LOC110695789 [Chenopodium quinoa]
				FtPinG0201359200				-
Ft2	6050001	6150000	541.563	FtPinG0201359600				basic helix-loop-helix transcription factor protein [Rheum australe]
				FtPinG0201359900				target of rapamycin complex subunit LST8 [Prosopis alba]
				FtPinG0201360100				ubiquitin carboxyl-terminal hydrolase 20-like [Spinacia oleracea]
				FtPinG0201360400				PREDICTED: protein TORNADO 2-like [Gossypium hirsutum]
				FtPinG0201360500				PREDICTED: WAT1-related protein At4g30420 [Beta vulgaris subsp. vulgaris]
				FtPinG0201360700				hypothetical protein SOVF_077790 [Spinacia oleracea]
				FtPinG0201361000				hypothetical protein SOVF_077790 [Spinacia oleracea]
				FtPinG0201361100				binding partner of ACD11 1-like [Chenopodium quinoa]
				FtPinG0201361400				PREDICTED: uncharacterized protein LOC104104808 isoform X1 [Nicotiana tomentosiformis]
				FtPinG0201361500				WWE protein [Sesuvium portulacastrum]
				FtPinG0201361700				PREDICTED: probable xyloglucan endotransglucosylase/hydrolase protein 30 [Beta vulgaris subsp. vulgaris]
				FtPinG0201362000				heat shock protein 1 [Tamarix hispida]
				FtPinG0201362300				3-oxoacyl-[acyl-carrier-protein] reductase 4 isoform X2 [Morus notabilis]
Ft2	6100001	6200000	479.434	FtPinG0201362600				PREDICTED: G-type lectin S-receptor-like serine/threonine-protein kinase At5g24080 isoform X1 [Juglans regia]
				FtPinG0201362700				-
				FtPinG0201363000				-
Ft2	6200001	6300000	139.96	FtPinG0201363100				nuclear valosin-containing protein-like [Hevea brasiliensis]
				FtPinG0201363400				PREDICTED: 3-methyl-2-oxobutanoate hydroxymethyltransferase 1, mitochondrial-like [Ipomoea nil]
				FtPinG0201363500				-
				FtPinG0201363800				PREDICTED: putative fucosyltransferase-like protein [Beta vulgaris subsp. vulgaris]
				FtPinG0201363900				-
				FtPinG0201364400				Amino acid transporter, transmembrane domain containing protein [Parasponia andersonii]
				FtPinG0201364500				PREDICTED: ras-related protein RABH1b [Beta vulgaris subsp. vulgaris]
				FtPinG0201364700				actin-depolymerizing factor 12-like isoform X2 [Helianthus annuus]
				FtPinG0201364900				PREDICTED: signal peptide peptidase-like 1 [Beta vulgaris subsp. vulgaris]
				FtPinG0201365200				probable E3 ubiquitin-protein ligase RZFP34 [Rosa chinensis]
Ft2	6900001	7000000	481.464	FtPinG0201379000				PREDICTED: homeobox-leucine zipper protein ATHB-8 [Beta vulgaris subsp. vulgaris]
				FtPinG0201379400				-
				FtPinG0201379500				reverse transcriptase [Corchorus capsularis]
				FtPinG0201379800				unnamed protein product, partial [Vitis vinifera]
				FtPinG0201380200				PREDICTED: GATA transcription factor 12-like [Daucus carota subsp. sativus]
				FtPinG0201380400				PREDICTED: pre-mRNA-processing-splicing factor 8A [Tarenaya hassleriana]
				FtPinG0201380800				uncharacterized protein LOC110703228 isoform X1 [Chenopodium quinoa]
Ft2	7000001	7100000	299.885	FtPinG0280000470				LOW QUALITY PROTEIN: uncharacterized protein LOC107017990 [Solanum pennellii]
				FtPinG0201381400				PREDICTED: protein FAR1-RELATED SEQUENCE 8 [Beta vulgaris subsp. vulgaris]
				FtPinG0201381600				MUTM-1 isoform 1 [Theobroma cacao]
Ft2	7050001	7150000	443.01	FtPinG0201382000				tetraspanin-8-like [Spinacia oleracea]
				FtPinG0201382100				PREDICTED: uncharacterized protein LOC100243006 [Vitis vinifera]
				FtPinG0201382500				PREDICTED: IST1-like protein isoform X2 [Beta vulgaris subsp. vulgaris]
				FtPinG0201382900				ribosome-binding factor PSRP1, chloroplastic [Chenopodium quinoa]
				FtPinG0201383200				PREDICTED: regulator of telomere elongation helicase 1 homolog isoform X1 [Vitis vinifera]
				FtPinG0201383500				PREDICTED: heavy metal-associated isoprenylated plant protein 21 [Eucalyptus grandis]
				FtPinG0201383800				Heat shock protein 70 family [Trema orientale]
				FtPinG0201384000				LOW QUALITY PROTEIN: heat shock 70 kDa protein 15-like [Coffea arabica]
Ft2	7150001	7250000	458.444	FtPinG0201384200				heat shock 70 kDa protein 15 [Coffea eugenioides]
				FtPinG0201384400				PREDICTED: heat shock 70 kDa protein 15-like [Nicotiana attenuata]
				FtPinG0201384800				PREDICTED: trihelix transcription factor ASIL1-like [Prunus mume]
				FtPinG0201384900				MAR-binding filament-like protein 1-1 [Hevea brasiliensis]
				FtPinG0201385300				glutamate-1-semialdehyde 2,1-aminomutase, chloroplastic-like [Spinacia oleracea]
				FtPinG0201385500				PREDICTED: peroxidase 45 [Theobroma cacao]
				FtPinG0201385700				Coatomer, beta' subunit isoform 1 [Theobroma cacao]
				FtPinG0201386300				PREDICTED: nuclear pore complex protein NUP50A-like [Juglans regia]
				FtPinG0201386800				F-box/kelch-repeat protein At1g80440 [Spinacia oleracea]
Ft2	7200001	7300000	78.8436	FtPinG0201387000				pentatricopeptide repeat-containing protein At2g35030, mitochondrial-like [Ziziphus jujuba]
				FtPinG0201387100				hypothetical protein GQ55_9G198900 [Panicum hallii var. hallii]
Ft2	7650001	7750000	336.046	FtPinG0201395500				ethylene-responsive transcription factor WIN1 [Hordeum vulgare]
				FtPinG0201395700				SKP1-like protein 1B [Carica papaya]
				FtPinG0201395900				SKP1-like protein 1B [Carica papaya]
				FtPinG0201396100				SKP1-like protein 1B [Carica papaya]
				FtPinG0201396300				SKP1-like protein 1B [Carica papaya]
				FtPinG0201396600				protein TSS-like isoform X2 [Chenopodium quinoa]
				FtPinG0201396700				PREDICTED: WUSCHEL-related homeobox 3-like [Nelumbo nucifera]
Ft2	7950001	8050000	101.699	FtPinG0280000476				putative polyprotein [Oryza sativa Japonica Group]
				FtPinG0201402100				PREDICTED: sugar transport protein 8 [Beta vulgaris subsp. vulgaris]
				FtPinG0201402600				dynamin-related protein 5A [Populus trichocarpa]
				FtPinG0201402800				alpha-L-fucosidase 2-like [Chenopodium quinoa]
				FtPinG0201403000				PREDICTED: sugar transport protein 8 [Beta vulgaris subsp. vulgaris]
				FtPinG0201403300				LRR domain containing protein, partial [Trema orientale]
Ft2	8050001	8150000	277.365	FtPinG0201403600				GDSL esterase/lipase APG-like [Chenopodium quinoa]
				FtPinG0201403700				probable LRR receptor-like serine/threonine-protein kinase At1g05700 isoform X1 [Medicago truncatula]
				FtPinG0201404000				inositol oxygenase 1-like [Hevea brasiliensis]
				FtPinG0280000477				Retrovirus-related Pol polyprotein from transposon TNT 1-94 [Artemisia annua]
				FtPinG0201404100				PREDICTED: caffeic acid 3-O-methyltransferase [Beta vulgaris subsp. vulgaris]
				FtPinG0280000478				uncharacterized protein LOC114415925 [Glycine soja]
				FtPinG0280000479				hypothetical protein CK203_116431 [Vitis vinifera]
Ft2	8100001	8200000	122.041	FtPinG0201404600				transcription factor bHLH87-like [Prunus avium]
Ft2	8400001	8500000	116.932	FtPinG0201409800				mediator of RNA polymerase II transcription subunit 15a isoform X2 [Ricinus communis]
				FtPinG0280000481				hypothetical protein TSUD_329120, partial [Trifolium subterraneum]
				FtPinG0201409900				Retrovirus-related Pol polyprotein from transposon TNT 1-94 [Vitis vinifera]
				FtPinG0201410100				hypothetical protein MANES_04G144700 [Manihot esculenta]
				FtPinG0201410400				-
				FtPinG0201410600				hypothetical protein COLO4_08419 [Corchorus olitorius]
Ft2	8450001	8550000	172.674	FtPinG0201410700				Myb_DNA-binding domain-containing protein [Cephalotus follicularis]
				FtPinG0201411100				sulfite exporter TauE/SafE family protein 3 [Ricinus communis]
				FtPinG0201411300				rop guanine nucleotide exchange factor 12-like [Chenopodium quinoa]
				FtPinG0201411600				photosystem I reaction center subunit VI, chloroplastic-like [Camellia sinensis]
				FtPinG0201411700				-
				FtPinG0201412100				WD repeat-containing protein 89 homolog isoform X2 [Spinacia oleracea]
Ft2	8500001	8600000	103.144	FtPinG0201412300				protein NRT1/ PTR FAMILY 1.2 [Populus trichocarpa]
				FtPinG0201412700				peroxiredoxin-2-like [Olea europaea var. sylvestris]
				FtPinG0201412900				coatomer subunit beta-1-like [Spinacia oleracea]
				FtPinG0201413100				exocyst complex component EXO70A1-like [Chenopodium quinoa]
				FtPinG0201413300				exocyst complex component EXO70A1-like [Chenopodium quinoa]
				FtPinG0201413600				PREDICTED: vacuolar amino acid transporter 1-like [Beta vulgaris subsp. vulgaris]
				FtPinG0201414000				-
				FtPinG0201414100				retrotransposon-related protein [Trifolium pratense]
				FtPinG0201414300				PREDICTED: uncharacterized protein LOC107062323 [Solanum tuberosum]
Ft2	9650001	9750000	114.011	FtPinG0201429500				lon protease homolog 1, mitochondrial-like [Camellia sinensis]
				FtPinG0201429700				hypothetical protein Saspl_024162 [Salvia splendens]
				FtPinG0201429900				uncharacterized protein LOC110736543 [Chenopodium quinoa]
				FtPinG0201430100				galactinol synthase 2-like [Lactuca sativa]
				FtPinG0201430300				uncharacterized protein LOC105647392 [Jatropha curcas]
				FtPinG0201430600				PREDICTED: peroxidase 5 isoform X1 [Eucalyptus grandis]
				FtPinG0201430800				PREDICTED: peroxidase 5 [Eucalyptus grandis]
				FtPinG0201431400				PREDICTED: zinc finger CCCH domain-containing protein 3 isoform X2 [Vitis vinifera]
				FtPinG0201431600				PREDICTED: S-adenosylmethionine synthase 1 [Nicotiana tomentosiformis]
Ft2	11450001	11550000	73.9297	FtPinG0201463500				-
				FtPinG0201464100				17.3 kDa class II heat shock protein-like [Quercus suber]
				FtPinG0201464600				zinc finger CCCH domain-containing protein 24-like [Chenopodium quinoa]
				FtPinG0201464700				-
				FtPinG0201464900				PREDICTED: nuclear transcription factor Y subunit A-1 [Beta vulgaris subsp. vulgaris]
				FtPinG0201465100				PREDICTED: uncharacterized protein LOC101220685 [Cucumis sativus]
				FtPinG0201465300				PREDICTED: calcium-dependent protein kinase 8 [Beta vulgaris subsp. vulgaris]
				FtPinG0201465600				calcium-dependent protein kinase 8-like [Cucurbita pepo subsp. pepo]
Ft2	13800001	13900000	168.342	FtPinG0201507300				PREDICTED: hydroxyphenylpyruvate reductase-like [Nelumbo nucifera]
				FtPinG0201507600				-
				FtPinG0201507700				uncharacterized protein LOC112900483, partial [Panicum hallii]
				FtPinG0201508000				PREDICTED: hydroxyphenylpyruvate reductase-like [Nelumbo nucifera]
				FtPinG0201508100				hypothetical protein KK1_027696, partial [Cajanus cajan]
				FtPinG0201508400				PREDICTED: hydroxyphenylpyruvate reductase-like [Ipomoea nil]
				FtPinG0201508600				LOW QUALITY PROTEIN: peroxisome biogenesis protein 2 [Ricinus communis]
				FtPinG0201508800				uncharacterized protein LOC110801760 [Spinacia oleracea]
Ft2	13900001	14000000	105.468	FtPinG0280000517				Putative polyprotein, identical [Solanum demissum]
				FtPinG0201509300				hypothetical protein SOVF_035660 [Spinacia oleracea]
Ft2	13950001	14050000	106.593	FtPinG0201509500				-
				FtPinG0201509800				PREDICTED: protein SAWADEE HOMEODOMAIN HOMOLOG 1 [Beta vulgaris subsp. vulgaris]
				FtPinG0201510200				PREDICTED: transcription factor MYB98 [Beta vulgaris subsp. vulgaris]
				FtPinG0201510300				PREDICTED: glycosyltransferase family protein 64 C3 [Nelumbo nucifera]
				FtPinG0201510900				MMS19 nucleotide excision repair protein homolog isoform X1 [Chenopodium quinoa]
				FtPinG0201511300				actin binding protein family [Parasponia andersonii]
Ft2	14000001	14100000	101.099	FtPinG0201511500				PREDICTED: (+)-neomenthol dehydrogenase isoform X1 [Beta vulgaris subsp. vulgaris]
				FtPinG0201511800				PREDICTED: probable peroxidase 61 [Nelumbo nucifera]
				FtPinG0201512000				PREDICTED: probable peroxidase 61 [Nelumbo nucifera]
				FtPinG0201512200				PREDICTED: probable peroxidase 61 [Nelumbo nucifera]
Ft2	14050001	14150000	72.6494	FtPinG0201512400				PREDICTED: probable peroxidase 61 [Nelumbo nucifera]
				FtPinG0201512600				PREDICTED: probable peroxidase 61 [Nelumbo nucifera]
				FtPinG0201512800				PREDICTED: probable peroxidase 61 [Nelumbo nucifera]
				FtPinG0201512900				RecName: Full=Cytochrome c
Ft2	25100001	25200000	91.1183	FtPinG0201660400				PREDICTED: serine/threonine-protein phosphatase 7 long form homolog [Erythranthe guttata]
				FtPinG0280000610				uncharacterized protein LOC109831194 [Asparagus officinalis]
				FtPinG0201660500				probable ubiquitin thioesterase DG1039 [Chenopodium quinoa]
				FtPinG0201660800				4-diphosphocytidyl-2-C-methyl-D-erythritol kinase, chloroplastic-like [Chenopodium quinoa]
				FtPinG0201661000				unknown [Populus trichocarpa]
				FtPinG0201661200				transcription factor GAMYB-like [Chenopodium quinoa]
				FtPinG0201661600				protein disulfide isomerase-like 1-4 [Cajanus cajan]
				FtPinG0201661800				hypothetical protein SOVF_137030 [Spinacia oleracea]
				FtPinG0201661900				PREDICTED: protease Do-like 10, mitochondrial [Populus euphratica]
Ft2	27200001	27300000	91.7896	FtPinG0201695100				heterogeneous nuclear ribonucleoprotein H2 [Camellia sinensis]
				FtPinG0201695400				hypothetical protein SOVF_138340 [Spinacia oleracea]
				FtPinG0201695500				uncharacterized protein LOC112016148 [Quercus suber]
				FtPinG0201695700				PREDICTED: isocitrate dehydrogenase [NAD] regulatory subunit 1, mitochondrial [Cucumis melo]
				FtPinG0280000629				LOW QUALITY PROTEIN: uncharacterized protein LOC107017990 [Solanum pennellii]
				FtPinG0201696000				protein STRICTOSIDINE SYNTHASE-LIKE 5 [Jatropha curcas]
Ft2	29450001	29550000	81.6472	FtPinG0280000647				-
				FtPinG0201728100				hypothetical protein MANES_03G108300 [Manihot esculenta]
				FtPinG0201728300				PREDICTED: sugar carrier protein C [Nelumbo nucifera]
				FtPinG0201728500				hypothetical protein L195_g044051, partial [Trifolium pratense]
				FtPinG0201728800				PREDICTED: sugar carrier protein C [Nelumbo nucifera]
Ft2	29500001	29600000	80.1337	FtPinG0201728900				hypothetical protein VITISV_032357 [Vitis vinifera]
				FtPinG0201729100				PREDICTED: UDP-glycosyltransferase 73C6-like [Theobroma cacao]
				FtPinG0201729400				galactoside 2-alpha-l-fucosyltransferase-like protein, partial [Trifolium pratense]
				FtPinG0201729800				-
				FtPinG0201730000				galactoside 2-alpha-L-fucosyltransferase-like isoform X1 [Cicer arietinum]
Ft2	30000001	30100000	425.828	FtPinG0280000650		Yes		uncharacterized protein LOC112029970 [Quercus suber]
				FtPinG0201736100		Yes		BTB/POZ domain-containing protein At5g03250-like [Chenopodium quinoa]
				FtPinG0201736400		Yes		laccase-11-like [Durio zibethinus]
				FtPinG0201736600		Yes		cytokinin riboside 5'-monophosphate phosphoribohydrolase LOG3 [Morus notabilis]
				FtPinG0201736800		Yes		-
				FtPinG0201737000		Yes		-
				FtPinG0280000651		Yes		-
				FtPinG0280000652		Yes		Uncharacterized protein TCM_027940 [Theobroma cacao]
Ft2	30050001	30150000	163.94	FtPinG0201737500		Yes		PREDICTED: uncharacterized protein LOC104904196 [Beta vulgaris subsp. vulgaris]
				FtPinG0201738800		Yes		tetratricopeptide repeat domain-containing protein PYG7, chloroplastic-like isoform X1 [Chenopodium quinoa]
				FtPinG0201738900		Yes		PREDICTED: putative cyclic nucleotide-gated ion channel 15 [Gossypium hirsutum]
				FtPinG0201739200		Yes		mitogen-activated protein kinase 3-like [Spinacia oleracea]
Ft2	30200001	30300000	162.895	FtPinG0201741200				translin [Camellia sinensis]
				FtPinG0280000653				hypothetical protein [Beta vulgaris subsp. vulgaris]
				FtPinG0201741400				PREDICTED: ABC transporter G family member 28 isoform X1 [Beta vulgaris subsp. vulgaris]
Ft2	31550001	31650000	143.758	FtPinG0201759100	Yes	Yes		WRKY transcription factor [Fagopyrum tataricum]
				FtPinG0201759300	Yes	Yes		uncharacterized protein LOC112518053 isoform X3 [Cynara cardunculus var. scolymus]
				FtPinG0201759800	Yes	Yes		GRAS4 [Tamarix hispida]
				FtPinG0201759900	Yes	Yes		-
				FtPinG0201760200	Yes	Yes		receptor-like cytoplasmic kinase 176 [Spinacia oleracea]
Ft2	31600001	31700000	166.29	FtPinG0201760500				uncharacterized protein LOC110793990 [Spinacia oleracea]
				FtPinG0280000666				hypothetical protein [Beta vulgaris subsp. vulgaris]
				FtPinG0201760700				probable ADP-ribosylation factor GTPase-activating protein AGD6 [Durio zibethinus]
Ft2	31650001	31750000	422.649	FtPinG0201761300				PREDICTED: THO complex subunit 4A [Nelumbo nucifera]
				FtPinG0201761500				clathrin light chain 2-like [Olea europaea var. sylvestris]
				FtPinG0201762100				heat shock cognate 70 kDa protein 2 [Gossypium hirsutum]
				FtPinG0201762300				unnamed protein product, partial [Vitis vinifera]
				FtPinG0280000667				unknown [Zea mays]
				FtPinG0201762600				PREDICTED: actin-depolymerizing factor 1 isoform X1 [Tarenaya hassleriana]
				FtPinG0201763000				hypothetical protein CK203_023987 [Vitis vinifera]
				FtPinG0280000668				hypothetical protein CARUB_v10022418mg, partial [Capsella rubella]
				FtPinG0280000669				PREDICTED: uncharacterized protein LOC108837115, partial [Raphanus sativus]
Ft2	33450001	33550000	167.733	FtPinG0201798700				uncharacterized protein At3g17950-like isoform X1 [Spinacia oleracea]
				FtPinG0201799000				putative E3 ubiquitin-protein ligase XBAT31 [Chenopodium quinoa]
				FtPinG0201799100				H/ACA ribonucleoprotein complex subunit 4-like [Spinacia oleracea]
				FtPinG0201799400				17.4 kDa class I heat shock protein [Citrus clementina]
				FtPinG0280000680				PREDICTED: 17.4 kDa class I heat shock protein [Eucalyptus grandis]
				FtPinG0201799500				17.4 kDa class I heat shock protein [Citrus clementina]
				FtPinG0201799900				U-box domain-containing protein 13 [Jatropha curcas]
				FtPinG0201800200				transcription factor Dof3 [Diospyros kaki]
				FtPinG0280000681				PREDICTED: uncharacterized protein LOC109218675 [Nicotiana attenuata]
Ft2	33700001	33800000	328.964	FtPinG0201805300				PREDICTED: acetylajmalan esterase-like [Nelumbo nucifera]
				FtPinG0280000683				hypothetical protein Saspl_026433 [Salvia splendens]
				FtPinG0201805700				histone H2A [Arachis duranensis]
				FtPinG0201806000				histone H2B.11-like [Momordica charantia]
				FtPinG0201806100				glycine-rich RNA-binding protein 4, mitochondrial-like [Spinacia oleracea]
				FtPinG0201806300				PREDICTED: methyl-CpG-binding domain-containing protein 7 [Beta vulgaris subsp. vulgaris]
				FtPinG0280000684				uncharacterized protein LOC112721003 [Arachis hypogaea]
				FtPinG0201806500				PREDICTED: transcription factor MYB59 [Vitis vinifera]
				FtPinG0201806800				Aquaporin TIP1-3 like [Actinidia chinensis var. chinensis]
Ft2	33850001	33950000	229.96	FtPinG0201807200				unnamed protein product [Coffea canephora]
				FtPinG0201807300				D-xylose-proton symporter-like 2 [Quercus suber]
Ft2	33900001	34000000	84.8592	FtPinG0201807500				hypothetical protein Saspl_044803 [Salvia splendens]
				FtPinG0201807800				PREDICTED: D-xylose-proton symporter-like 2 [Eucalyptus grandis]
				FtPinG0201808000				protein SODIUM POTASSIUM ROOT DEFECTIVE 3 [Spinacia oleracea]
				FtPinG0201808100				exocyst complex component EXO70H1-like [Carica papaya]
Ft2	34100001	34200000	72.595	FtPinG0280000685				hypothetical protein [Beta vulgaris subsp. vulgaris]
				FtPinG0201809700				-
				FtPinG0201809900				hypothetical protein [Beta vulgaris subsp. vulgaris]
				FtPinG0201810200				V-type proton ATPase subunit c'2-like [Malus domestica]
				FtPinG0280000686				putative sulfate-transporting ATPase [Rosa chinensis]
				FtPinG0201810400				PREDICTED: chitinase 2 [Beta vulgaris subsp. vulgaris]
Ft2	34200001	34300000	82.4149	FtPinG0201810900				PREDICTED: protein SRG1 [Eucalyptus grandis]
				FtPinG0201811100				PREDICTED: protein SRG1-like [Gossypium arboreum]
				FtPinG0201811400				hypothetical protein PHAVU_007G274600g [Phaseolus vulgaris]
				FtPinG0201811500				kinesin-like protein KIN-5D [Spinacia oleracea]
				FtPinG0201811800				unnamed protein product [Coffea canephora]
				FtPinG0201812200				PREDICTED: uncharacterized protein LOC104599327 [Nelumbo nucifera]
				FtPinG0201812300				PREDICTED: cation/H(+) antiporter 4 [Beta vulgaris subsp. vulgaris]
Ft2	34600001	34700000	132.075	FtPinG0201817700				PREDICTED: serine/threonine-protein kinase CDL1-like isoform X1 [Beta vulgaris subsp. vulgaris]
				FtPinG0201818100				-
				FtPinG0201818300				PREDICTED: sex determination protein tasselseed-2 isoform X1 [Beta vulgaris subsp. vulgaris]
				FtPinG0201818600				PREDICTED: protein LURP-one-related 7 [Beta vulgaris subsp. vulgaris]
				FtPinG0201818700				hypothetical protein SOVF_158220 isoform B [Spinacia oleracea]
				FtPinG0201819200				LOB domain-containing protein 15-like [Camellia sinensis]
Ft2	34700001	34800000	475.019	FtPinG0201819300				Cytochrome P450 71A4 [Vitis vinifera]
				FtPinG0201819600				hypothetical protein DVH24_036310 [Malus domestica]
				FtPinG0280000688				PREDICTED: LOW QUALITY PROTEIN: uncharacterized protein LOC105970777 [Erythranthe guttata]
				FtPinG0201819900				-
				FtPinG0201820100				CBL-interacting protein kinase 2-like [Chenopodium quinoa]
				FtPinG0201820400				PREDICTED: CBL-interacting serine/threonine-protein kinase 11 [Prunus mume]
				FtPinG0201820800				transcription factor RF2b-like isoform X2 [Spinacia oleracea]
				FtPinG0201821000				PREDICTED: B3 domain-containing transcription repressor VAL1 [Beta vulgaris subsp. vulgaris]
				FtPinG0201821200				cinnamate 4-hydroxylase [Fagopyrum tataricum]
Ft2	34750001	34850000	145.681	FtPinG0201821600				protein NETWORKED 4A-like isoform X1 [Chenopodium quinoa]
Ft2	34900001	35000000	249.616	FtPinG0201823400				-
				FtPinG0201823500				PREDICTED: squamous cell carcinoma antigen recognized by T-cells 3 [Beta vulgaris subsp. vulgaris]
				FtPinG0201823700				PREDICTED: zinc-finger homeodomain protein 4 [Theobroma cacao]
				FtPinG0201824000				protein root UVB sensitive 6 [Jatropha curcas]
				FtPinG0201824600				dynamin-related protein 1E [Carica papaya]
Ft2	34950001	35050000	545.757	FtPinG0280000689				uncharacterized protein LOC110801423 [Spinacia oleracea]
				FtPinG0201824800				-
				FtPinG0201825000				NAD-dependent malic enzyme 62 kDa isoform, mitochondrial [Jatropha curcas]
				FtPinG0280000690				uncharacterized protein LOC106374028 [Brassica napus]
				FtPinG0280000691				putative nucleotidyltransferase, Ribonuclease H [Rosa chinensis]
				FtPinG0280000692				Uncharacterized protein TCM_024023 [Theobroma cacao]
Ft2	35000001	35100000	349.731	FtPinG0201825600				hypothetical protein F511_25356, partial [Dorcoceras hygrometricum]
				FtPinG0201825700				acyl carrier protein 1, mitochondrial-like [Chenopodium quinoa]
				FtPinG0201825900				protein TRIGALACTOSYLDIACYLGLYCEROL 4, chloroplastic [Quercus suber]
Ft2	35100001	35200000	204.307	FtPinG0280000693				LOW QUALITY PROTEIN: uncharacterized protein LOC107017990 [Solanum pennellii]
				FtPinG0201826200				-
				FtPinG0201826400				PREDICTED: E3 ubiquitin-protein ligase ATL4 isoform X1 [Vitis vinifera]
				FtPinG0201826500				PREDICTED: uncharacterized protein LOC104802506 [Tarenaya hassleriana]
				FtPinG0201826700				PREDICTED: uncharacterized protein LOC104802506 [Tarenaya hassleriana]
				FtPinG0201826900				unnamed protein product [Coffea canephora]
				FtPinG0201827200				uncharacterized protein LOC114322203 isoform X1 [Camellia sinensis]
				FtPinG0201827400				PREDICTED: putative casein kinase II subunit beta-4 isoform X2 [Nelumbo nucifera]
				FtPinG0201827800				PREDICTED: putative casein kinase II subunit beta-4 [Vitis vinifera]
				FtPinG0201827900				hypothetical protein Ahy_B02g058325 isoform A [Arachis hypogaea]
				FtPinG0201828400				uncharacterized protein At1g28695-like [Chenopodium quinoa]
Ft2	35200001	35300000	173.986	FtPinG0201828600				cytochrome c oxidase-assembly factor COX23, mitochondrial [Rosa chinensis]
				FtPinG0280000694				hypothetical protein F511_42574 [Dorcoceras hygrometricum]
				FtPinG0201828700				RNA-binding family protein isoform 2 [Theobroma cacao]
				FtPinG0201828900				-
				FtPinG0201830200				uncharacterized protein LOC107421763 [Ziziphus jujuba]
Ft2	35300001	35400000	296.113	FtPinG0201830300				Ankyrin repeat family protein [Theobroma cacao]
				FtPinG0280000695				uncharacterized protein LOC109728536 [Ananas comosus]
				FtPinG0201830600				PREDICTED: cyclin-U4-1 [Beta vulgaris subsp. vulgaris]
				FtPinG0201830800				PREDICTED: pentatricopeptide repeat-containing protein At1g02150 [Beta vulgaris subsp. vulgaris]
				FtPinG0201830900				nucleoside diphosphate kinase 1 [Papaver somniferum]
Ft2	35350001	35450000	924.753	FtPinG0201831200				ELMO domain-containing protein C [Citrus clementina]
				FtPinG0201831300				-
				FtPinG0201831600				uclacyanin-2-like [Chenopodium quinoa]
Ft2	39000001	39100000	124.073	FtPinG0201911200				auxilin-like protein 1 isoform X1 [Prunus avium]
				FtPinG0201911400				auxilin-like protein 1 [Morus notabilis]
				FtPinG0280000721				hypothetical protein [Beta vulgaris subsp. vulgaris]
				FtPinG0201911500				PREDICTED: proteasome subunit alpha type-1-A-like [Beta vulgaris subsp. vulgaris]
				FtPinG0201911800				uncharacterized protein LOC114731011 [Prosopis alba]
				FtPinG0201912400				ribosomal protein S4 (mitochondrion) [Nepenthes ventricosa x Nepenthes alata]
				FtPinG0201912500				-
				FtPinG0201912700				hypothetical protein TSUD_335720 [Trifolium subterraneum]
				FtPinG0201913200				hypothetical protein [Arabidopsis thaliana]
				FtPinG0201914200				PREDICTED: heat shock cognate 70 kDa protein [Cucumis sativus]
				FtPinG0201915300				PREDICTED: uncharacterized protein LOC109330987, partial [Lupinus angustifolius]
Ft2	39450001	39550000	102.355	FtPinG0201928800				PREDICTED: uncharacterized protein LOC104899099 [Beta vulgaris subsp. vulgaris]
				FtPinG0201929000				hypothetical protein TorRG33x02_285240 [Trema orientale]
				FtPinG0201929100				PREDICTED: dentin sialophosphoprotein isoform X2 [Eucalyptus grandis]
				FtPinG0201929300				probable serine/threonine protein kinase IRE4 [Quercus suber]
				FtPinG0201929500				PREDICTED: deoxyuridine 5'-triphosphate nucleotidohydrolase [Gossypium arboreum]
				FtPinG0201929700				predicted protein [Hordeum vulgare subsp. vulgare]
				FtPinG0201929900				predicted protein [Hordeum vulgare subsp. vulgare]
				FtPinG0280000726				putative retrotransposon protein [Phyllostachys edulis]
				FtPinG0201930300				protein indeterminate-domain 2-like [Durio zibethinus]
				FtPinG0201930500				PREDICTED: cytochrome P450 734A6 isoform X2 [Beta vulgaris subsp. vulgaris]
Ft2	39550001	39650000	107.55	FtPinG0201930700				cytochrome P450 734A1 [Prunus avium]
				FtPinG0201930900				PREDICTED: probable protein phosphatase 2C 55 [Vitis vinifera]
				FtPinG0201931100				PREDICTED: arabinosyltransferase RRA3 [Vitis vinifera]
				FtPinG0280000727				uncharacterized protein LOC102609448 [Citrus sinensis]
				FtPinG0201931300				PREDICTED: mitochondrial inner membrane protein OXA1 [Beta vulgaris subsp. vulgaris]
				FtPinG0201931700				deSI-like protein At4g17486 [Chenopodium quinoa]
				FtPinG0201932000				Phospholipid/glycerol acyltransferase [Corchorus capsularis]
				FtPinG0201932100				PREDICTED: ABC transporter G family member 23 [Vitis vinifera]
				FtPinG0201932400				PREDICTED: protein BRASSINAZOLE-RESISTANT 1 [Beta vulgaris subsp. vulgaris]
				FtPinG0280000728				uncharacterized protein LOC105645556 [Jatropha curcas]
				FtPinG0201932700				uncharacterized protein LOC105645556 [Jatropha curcas]
				FtPinG0201932900				Histone deacetylase complex subunit like [Actinidia chinensis var. chinensis]
Ft2	51250001	51350000	184.472	FtPinG0202231100				uncharacterized protein LOC110783108 isoform X1 [Spinacia oleracea]
				FtPinG0202231600				hypothetical protein SOVF_081810 [Spinacia oleracea]
				FtPinG0202231900				uncharacterized protein LOC114280827 isoform X1 [Camellia sinensis]
				FtPinG0202232200				zinc finger CCCH domain-containing protein 18-like isoform X2 [Chenopodium quinoa]
				FtPinG0202232500				RING-H2 finger protein ATL20-like [Glycine max]
				FtPinG0202232700				PREDICTED: probable protein phosphatase 2C 76 [Vitis vinifera]
				FtPinG0202233300				probable protein phosphatase 2C 76 [Ziziphus jujuba]
				FtPinG0202233600				PREDICTED: separase [Beta vulgaris subsp. vulgaris]
				FtPinG0202233700				uncharacterized protein LOC111396148 [Olea europaea var. sylvestris]
Ft2	51350001	51450000	100.486	FtPinG0202234000				hypothetical protein CUMW_090340 [Citrus unshiu]
				FtPinG0202234200				RNA polymerase sigma factor sigE, chloroplastic/mitochondrial-like [Chenopodium quinoa]
				FtPinG0202234700				Protein FAM83H like, partial [Actinidia chinensis var. chinensis]
Ft2	51400001	51500000	108.906	FtPinG0202234900		Yes		uncharacterized protein LOC112528202 [Cynara cardunculus var. scolymus]
				FtPinG0202235200		Yes		uncharacterized protein LOC112528202 [Cynara cardunculus var. scolymus]
				FtPinG0202235400		Yes		hypothetical protein CRG98_044567 [Punica granatum]
				FtPinG0202235600		Yes		PREDICTED: type I inositol polyphosphate 5-phosphatase 13 isoform X1 [Beta vulgaris subsp. vulgaris]
				FtPinG0202235700		Yes		uncharacterized protein LOC107425198 [Ziziphus jujuba]
				FtPinG0202235900		Yes		PREDICTED: uncharacterized protein LOC104889083 [Beta vulgaris subsp. vulgaris]
				FtPinG0202236200		Yes		auxin-responsive protein IAA31 [Rosa chinensis]
				FtPinG0202236400		Yes		WRKY transcription factor [Fagopyrum tataricum]
				FtPinG0202236700		Yes		PREDICTED: CBL-interacting protein kinase 2 [Beta vulgaris subsp. vulgaris]
				FtPinG0202237000		Yes		CBL-interacting serine/threonine-protein kinase 11 [Camellia sinensis]
				FtPinG0202237200		Yes		PREDICTED: uncharacterized protein LOC105123210 [Populus euphratica]
				FtPinG0202237400		Yes		transcription factor RF2b-like isoform X2 [Spinacia oleracea]
Ft2	53450001	53550000	93.7996	FtPinG0202291900				hypothetical protein JCGZ_25269 [Jatropha curcas]
				FtPinG0202292200				PREDICTED: transcription factor LAF1 [Beta vulgaris subsp. vulgaris]
				FtPinG0202292400				hypothetical protein SOVF_172730 [Spinacia oleracea]
				FtPinG0202292800				probable beta-1,4-xylosyltransferase IRX10 [Hevea brasiliensis]
				FtPinG0202293000				PREDICTED: laccase-14 [Vitis vinifera]
				FtPinG0202293200				Fatty acid desaturase, type [Trema orientale]
				FtPinG0280000774				-
				FtPinG0202293400				hypothetical protein CDL15_Pgr027861 [Punica granatum]
				FtPinG0202293600				PREDICTED: ABC transporter G family member 22-like isoform X1 [Juglans regia]
				FtPinG0202293700				hypothetical protein SOVF_114620 [Spinacia oleracea]
				FtPinG0202293900				hypothetical protein SOVF_164880 [Spinacia oleracea]
Ft3	950001	1050000	97.0363	FtPinG0302539800				Homeobox domain-containing protein/HALZ domain-containing protein [Cephalotus follicularis]
				FtPinG0302540000				F-box protein PP2-A15 [Ziziphus jujuba]
				FtPinG0302540100				-
				FtPinG0302540400				uncharacterized protein LOC110729402 [Chenopodium quinoa]
				FtPinG0302540500				GDSL esterase/lipase At5g03820-like [Quercus suber]
				FtPinG0302540800				mitogen-activated protein kinase 7 isoform X1 [Arachis duranensis]
				FtPinG0302541000				inosine-5'-monophosphate dehydrogenase 2-like [Spinacia oleracea]
Ft3	1000001	1100000	133.425	FtPinG0302541500				enolase-like protein, partial [Trifolium pratense]
				FtPinG0302541700				splicing factor U2af small subunit B [Ricinus communis]
				FtPinG0302542200				PREDICTED: COP9 signalosome complex subunit 2 [Nelumbo nucifera]
				FtPinG0302542300				PREDICTED: protein ROS1 [Beta vulgaris subsp. vulgaris]
				FtPinG0302542700				serine/threonine-protein kinase CTR1 isoform X3 [Ziziphus jujuba]
				FtPinG0302542900				heat stress transcription factor A-3-like isoform X1 [Chenopodium quinoa]
				FtPinG0302543200				Brix domain containing protein [Trema orientale]
				FtPinG0302543500				hypothetical protein TEA_001603 [Camellia sinensis var. sinensis]
				FtPinG0302543700				PREDICTED: polyadenylation and cleavage factor homolog 4 isoform X1 [Prunus mume]
				FtPinG0302544100				lectin domain containing protein [Parasponia andersonii]
				FtPinG0302544500				hypothetical protein SOVF_142720, partial [Spinacia oleracea]
				FtPinG0302544700				fructose-bisphosphate aldolase 6, cytosolic [Sesamum indicum]
				FtPinG0302545000				hypothetical protein CCACVL1_12082 [Corchorus capsularis]
				FtPinG0302545100				hypothetical protein VITISV_035581 [Vitis vinifera]
				FtPinG0302541400				hypothetical protein CRG98_017830 [Punica granatum]
Ft3	10000001	10100000	85.9314	FtPinG0302814300				vesicle-associated protein 1-4-like [Chenopodium quinoa]
				FtPinG0302814700				ribosome biogenesis regulatory protein homolog [Citrus clementina]
				FtPinG0302814900				hypothetical protein GOBAR_AA25430 [Gossypium barbadense]
				FtPinG0302815300				PREDICTED: serine carboxypeptidase-like 31 [Beta vulgaris subsp. vulgaris]
				FtPinG0302815600				serine carboxypeptidase-like 31 isoform X2 [Durio zibethinus]
				FtPinG0302815800				bZIP9 [Tamarix hispida]
				FtPinG0302816700				hypothetical protein MANES_06G026700 [Manihot esculenta]
Ft3	15100001	15200000	198.241	FtPinG0302956100				-
				FtPinG0302956300				PREDICTED: omega-3 fatty acid desaturase, chloroplastic-like [Ipomoea nil]
				FtPinG0302956500				PREDICTED: uncharacterized protein LOC107778071 [Nicotiana tabacum]
				FtPinG0380000877				PREDICTED: protein FAR1-RELATED SEQUENCE 5-like [Prunus mume]
				FtPinG0302956800				Alcohol dehydrogenase superfamily, zinc-type [Trema orientale]
				FtPinG0302956900				uncharacterized protein D5086_0000033680 [Populus alba]
				FtPinG0302957400				hypothetical protein D5086_0000033690 [Populus alba]
				FtPinG0302958200				heat shock 70 kDa protein 15-like [Coffea arabica]
				FtPinG0302958600				PREDICTED: probable sulfate transporter 3.4 [Beta vulgaris subsp. vulgaris]
Ft3	16100001	16200000	86.4968	FtPinG0302981000				developmentally-regulated G-protein 2 [Glycine max]
				FtPinG0302981100				Ribosomal RNA-processing protein 7-like A [Vitis vinifera]
				FtPinG0302981600				PREDICTED: uncharacterized protein LOC100263481 isoform X3 [Vitis vinifera]
				FtPinG0302981700				Ubiquitin-like superfamily protein isoform 2, partial [Theobroma cacao]
				FtPinG0302982100				PREDICTED: uncharacterized protein LOC101296325 [Fragaria vesca subsp. vesca]
				FtPinG0302982400				PREDICTED: probable GTP diphosphokinase RSH2, chloroplastic [Prunus mume]
				FtPinG0302982500				-
				FtPinG0302982700				PREDICTED: probable U3 small nucleolar RNA-associated protein 7 [Ipomoea nil]
				FtPinG0302982900				serine/threonine-protein kinase RIPK-like [Chenopodium quinoa]
				FtPinG0302983100				hypothetical protein CRG98_006392 [Punica granatum]
				FtPinG0302983300				hypothetical protein CRG98_020673 [Punica granatum]
				FtPinG0302983500				tubulin beta chain [Jatropha curcas]
				FtPinG0380000880				Integrase, catalytic core [Corchorus capsularis]
				FtPinG0302983700				Retrovirus-related Pol polyprotein from transposon TNT 1-94, partial [Cajanus cajan]
Ft3	26200001	26300000	187.603	FtPinG0303175800				GDSL esterase/lipase At5g55050-like [Chenopodium quinoa]
				FtPinG0303176000				hypothetical protein CDL12_11834 [Handroanthus impetiginosus]
Ft3	26250001	26350000	259.949	FtPinG0303176200				PREDICTED: probable tetraacyldisaccharide 4'-kinase, mitochondrial isoform X2 [Beta vulgaris subsp. vulgaris]
				FtPinG0303176800				hypothetical protein [Beta vulgaris subsp. vulgaris]
				FtPinG0380000947				DNA/RNA polymerases superfamily protein [Cinnamomum micranthum f. kanehirae]
				FtPinG0380000948				-
				FtPinG0380000949				PREDICTED: LOW QUALITY PROTEIN: uncharacterized protein LOC105970777 [Erythranthe guttata]
Ft3	32150001	32250000	224.995	FtPinG0303246300				thioredoxin-like 3-2, chloroplastic [Capsella rubella]
				FtPinG0303246600				uncharacterized protein LOC109799623 [Cajanus cajan]
				FtPinG0303247200				serine carboxypeptidase-like 27 [Coffea eugenioides]
				FtPinG0303247400				PREDICTED: serine carboxypeptidase-like [Eucalyptus grandis]
				FtPinG0303247900				PREDICTED: uncharacterized protein ycf45 [Beta vulgaris subsp. vulgaris]
				FtPinG0303248400				peroxidase 64 [Dorcoceras hygrometricum]
				FtPinG0380000992				hypothetical protein F511_08762 [Dorcoceras hygrometricum]
				FtPinG0303248700				protein NUCLEAR FUSION DEFECTIVE 4-like isoform X1 [Chenopodium quinoa]
Ft3	32450001	32550000	266.479	FtPinG0303251300		Yes		LOW QUALITY PROTEIN: uncharacterized protein LOC112493144, partial [Ziziphus jujuba]
				FtPinG0303251600		Yes		probable pectate lyase 5 [Chenopodium quinoa]
				FtPinG0380000995		Yes		Retrovirus-related Pol polyprotein from transposon TNT 1-94 [Artemisia annua]
Ft3	32700001	32800000	422.434	FtPinG0380000997				Endonuclease/exonuclease/phosphatase protein [Actinidia chinensis var. chinensis]
				FtPinG0380000998				(-)-germacrene D synthase-like isoform X2 [Chenopodium quinoa]
Ft3	33050001	33150000	220.146	FtPinG0380001003				Uncharacterized protein TCM_024023 [Theobroma cacao]
				FtPinG0303257900				PREDICTED: pullulanase 1, chloroplastic isoform X1 [Vitis vinifera]
				FtPinG0303258300				-
				FtPinG0380001004				hypothetical protein PRUPE_4G100400 [Prunus persica]
Ft3	33150001	33250000	107.924	FtPinG0380001005				uncharacterized protein LOC110781395 [Spinacia oleracea]
				FtPinG0303258700				ras guanine nucleotide exchange factor L isoform X2 [Solanum lycopersicum]
				FtPinG0303258900				-
				FtPinG0303259800				PREDICTED: alpha-L-fucosidase 1-like [Daucus carota subsp. sativus]
				FtPinG0303260100				putative retrotransposon protein [Phyllostachys edulis]
Ft3	33200001	33300000	191.811	FtPinG0303260400				alpha-L-fucosidase 1 [Prunus persica]
				FtPinG0303260600				PREDICTED: mechanosensitive ion channel protein 10 [Beta vulgaris subsp. vulgaris]
				FtPinG0303260700				PREDICTED: uncharacterized protein LOC104599645 isoform X1 [Nelumbo nucifera]
Ft3	33300001	33400000	166.979	FtPinG0380001006				hypothetical protein L195_g043513, partial [Trifolium pratense]
				FtPinG0303261100				phosphoglycerate kinase, chloroplastic [Chenopodium quinoa]
				FtPinG0380001007				uncharacterized protein LOC109825253 [Asparagus officinalis]
Ft3	33750001	33850000	438.51	FtPinG0303267000				SAC3 family protein C [Arachis ipaensis]
				FtPinG0303267100				WD repeat-containing protein 75 isoform X1 [Jatropha curcas]
				FtPinG0303267300				probable inositol transporter 2 [Manihot esculenta]
				FtPinG0303267600				sugar transporter ERD6-like 5 [Chenopodium quinoa]
				FtPinG0303267800				pentatricopeptide repeat-containing protein At1g11290, chloroplastic [Quercus suber]
				FtPinG0303267900				uncharacterized protein LOC110656911 isoform X1 [Hevea brasiliensis]
				FtPinG0303268200				bifunctional 3-dehydroquinate dehydratase/shikimate dehydrogenase, chloroplastic-like [Quercus suber]
				FtPinG0303268400				Integrase [Actinidia chinensis var. chinensis]
				FtPinG0303268500				uncharacterized protein LOC109728536 [Ananas comosus]
				FtPinG0380001014				uncharacterized protein LOC111395991 [Olea europaea var. sylvestris]
Ft3	33850001	33950000	140.39	FtPinG0303268800				late embryogenesis abundant protein D-34-like isoform X1 [Prunus avium]
				FtPinG0380001015				uncharacterized protein LOC109831194 [Asparagus officinalis]
				FtPinG0303268900				hypothetical protein AQUCO_04200054v1 [Aquilegia coerulea]
				FtPinG0303269200				ATP-citrate synthase alpha chain protein 1 [Chenopodium quinoa]
Ft3	34050001	34150000	91.9521	FtPinG0380001016				uncharacterized protein LOC110797434 [Spinacia oleracea]
				FtPinG0380001017				-
				FtPinG0380001018				putative nucleotidyltransferase, Ribonuclease H [Rosa chinensis]
				FtPinG0303270200				heparanase-like protein 3 [Carica papaya]
Ft3	34300001	34400000	78.3162	FtPinG0380001019				uncharacterized protein LOC109831194 [Asparagus officinalis]
				FtPinG0303270500				PREDICTED: transmembrane protein adipocyte-associated 1 [Vitis vinifera]
				FtPinG0303271200				guanosine nucleotide diphosphate dissociation inhibitor At5g09550-like [Helianthus annuus]
				FtPinG0303271400				-
Ft3	34450001	34550000	135.687	FtPinG0303271600		Yes		PREDICTED: synaptotagmin-5-like [Juglans regia]
				FtPinG0303271800		Yes		putative transcription factor Homobox-WOX family [Medicago truncatula]
				FtPinG0380001022		Yes		uncharacterized protein LOC110720654 [Chenopodium quinoa]
Ft3	35350001	35450000	72.4167	FtPinG0380001031				-
				FtPinG0303275900				PREDICTED: pentatricopeptide repeat-containing protein At1g28690, mitochondrial [Beta vulgaris subsp. vulgaris]
				FtPinG0303276200				Transposon Ty3-G Gag-Pol polyprotein [Vitis vinifera]
				FtPinG0303276400				NHL repeat-containing protein [Cynara cardunculus var. scolymus]
Ft3	35500001	35600000	87.7561	FtPinG0303276500				protein TRIGALACTOSYLDIACYLGLYCEROL 2, chloroplastic-like isoform X1 [Chenopodium quinoa]
				FtPinG0303276900				hypothetical protein BVRB_4g080140 [Beta vulgaris subsp. vulgaris]
				FtPinG0303277600				uncharacterized protein LOC109821595 [Asparagus officinalis]
				FtPinG0303278500				uncharacterized protein LOC109712000 isoform X3 [Ananas comosus]
Ft3	35550001	35650000	104.664	FtPinG0303278000				-
				FtPinG0303278800				-
				FtPinG0303279000				IGR protein motif [Macleaya cordata]
				FtPinG0303279300				PREDICTED: probable Xaa-Pro aminopeptidase 3 [Vitis vinifera]
				FtPinG0303279500				pentatricopeptide repeat-containing protein At3g62890-like [Prunus avium]
				FtPinG0303279800				PREDICTED: alkaline/neutral invertase A, mitochondrial [Beta vulgaris subsp. vulgaris]
Ft3	35600001	35700000	189.699	FtPinG0303279900				hypothetical protein CRG98_003473 [Punica granatum]
				FtPinG0303280200				Golgi apparatus membrane protein-like protein ECHIDNA [Durio zibethinus]
				FtPinG0303280300				PREDICTED: uncharacterized protein LOC103499324 [Cucumis melo]
				FtPinG0380001032				DNA/RNA polymerases superfamily protein [Theobroma cacao]
Ft3	35700001	35800000	142.249	FtPinG0303280700				Serine/threonine-protein phosphatase 7 long form-like [Vitis vinifera]
				FtPinG0303282300				PREDICTED: uncharacterized protein LOC108477550 [Gossypium arboreum]
				FtPinG0380001033				PREDICTED: uncharacterized protein LOC109134684 [Beta vulgaris subsp. vulgaris]
				FtPinG0303282700				-
				FtPinG0380001034				PREDICTED: uncharacterized protein LOC104902986 [Beta vulgaris subsp. vulgaris]
Ft3	35850001	35950000	178.738	FtPinG0303283300				-
Ft3	36050001	36150000	217.251	FtPinG0380001036		Yes		uncharacterized protein LOC114376680 [Glycine soja]
Ft3	36100001	36200000	488.079	FtPinG0303284000		Yes		PREDICTED: serine/threonine-protein phosphatase 7 long form homolog [Pyrus x bretschneideri]
				FtPinG0303284200		Yes		PREDICTED: serine/threonine-protein phosphatase 7 long form homolog [Beta vulgaris subsp. vulgaris]
				FtPinG0303284400		Yes		-
Ft3	36150001	36250000	175.528	FtPinG0303284800				-
				FtPinG0303284900				-
				FtPinG0303285100				uncharacterized protein LOC110100682, partial [Dendrobium catenatum]
				FtPinG0303285700				reverse transcriptase [Corchorus capsularis]
				FtPinG0303285900				-
				FtPinG0303286200				-
				FtPinG0380001037				PREDICTED: uncharacterized protein LOC107943004 [Gossypium hirsutum]
				FtPinG0380001038				reverse transcriptase [Corchorus capsularis]
Ft3	36500001	36600000	202.737	FtPinG0303289800				shaggy-related protein kinase alpha [Chenopodium quinoa]
				FtPinG0380001042				uncharacterized protein LOC109825253 [Asparagus officinalis]
				FtPinG0303290000				FACT complex subunit SPT16 [Spinacia oleracea]
				FtPinG0380001043				uncharacterized protein LOC106448247 [Brassica napus]
Ft3	36650001	36750000	211.508	FtPinG0380001044				uncharacterized protein LOC109820723 [Asparagus officinalis]
				FtPinG0380001045				uncharacterized protein LOC114398639 [Glycine soja]
Ft3	37100001	37200000	74.2181	FtPinG0303292700				PREDICTED: uncharacterized protein LOC104878589, partial [Vitis vinifera]
				FtPinG0303292900				protein RRC1-like isoform X1 [Chenopodium quinoa]
				FtPinG0380001049				Uncharacterized protein TCM_024023 [Theobroma cacao]
Ft3	37300001	37400000	80.9824	FtPinG0303293800				reverse transcriptase [Corchorus capsularis]
				FtPinG0303294600				-
				FtPinG0303295000				PREDICTED: transcription factor bHLH149 [Beta vulgaris subsp. vulgaris]
Ft3	37600001	37700000	72.0106	FtPinG0303295500				PREDICTED: hydroxyproline O-galactosyltransferase GALT6 [Beta vulgaris subsp. vulgaris]
				FtPinG0303295900				Tetratricopeptide TPR-1 [Corchorus capsularis]
				FtPinG0303296200				uncharacterized protein LOC110759580 isoform X1 [Prunus avium]
				FtPinG0303296400				uncharacterized protein LOC112499979 [Cynara cardunculus var. scolymus]
Ft3	37650001	37750000	163.6	FtPinG0303296500				uncharacterized protein LOC112006003 [Quercus suber]
				FtPinG0303296700				PREDICTED: ATP-dependent Clp protease proteolytic subunit 5, chloroplastic [Beta vulgaris subsp. vulgaris]
				FtPinG0303296900				UPF0057 membrane protein At4g30660 [Jatropha curcas]
				FtPinG0303297400				PREDICTED: nicotianamine synthase-like [Juglans regia]
				FtPinG0303297100				-
				FtPinG0303298200				uncharacterized protein LOC113692105 [Coffea arabica]
				FtPinG0303298600				-
Ft3	37850001	37950000	113.988	FtPinG0380001054				PREDICTED: uncharacterized protein LOC109116729 [Tarenaya hassleriana]
				FtPinG0303300200				uncharacterized protein LOC100798350 [Glycine max]
				FtPinG0303300400				uncharacterized protein LOC110736778 [Chenopodium quinoa]
				FtPinG0303300600				uncharacterized protein LOC110799987 [Spinacia oleracea]
Ft3	38350001	38450000	178.654	FtPinG0303304500				-
				FtPinG0303304800				-
				FtPinG0303305000				PREDICTED: kinesin-4-like [Juglans regia]
				FtPinG0303305200				kinesin-like protein KIN-14I [Prunus yedoensis var. nudiflora]
				FtPinG0303306000		Yes		-
				FtPinG0303307000		Yes		Retrotransposon protein, Ty3-gypsy subclass, putative [Theobroma cacao]
				FtPinG0303307400		Yes		Retrovirus-related Pol polyprotein from transposon 17.6 [Vitis vinifera]
				FtPinG0303307600		Yes		-
				FtPinG0380001058		Yes		LOW QUALITY PROTEIN: uncharacterized protein LOC107017990 [Solanum pennellii]
Ft3	38500001	38600000	548.451	FtPinG0303308200		Yes		BTB/POZ domain-containing protein NPY1-like [Chenopodium quinoa]
				FtPinG0380001059		Yes		uncharacterized protein LOC110807465, partial [Carica papaya]
				FtPinG0303308600		Yes		-
Ft3	38550001	38650000	457.113	FtPinG0303308700				desiccation-related protein PCC13-62-like [Chenopodium quinoa]
				FtPinG0380001060				DNA/RNA polymerases superfamily protein [Cinnamomum micranthum f. kanehirae]
Ft3	38600001	38700000	230.849	FtPinG0380001061				PREDICTED: uncharacterized protein LOC104803157 [Tarenaya hassleriana]
				FtPinG0303308900				desiccation-related protein PCC13-62-like [Chenopodium quinoa]
				FtPinG0303309200				-
Ft3	38800001	38900000	248.905	FtPinG0303310400				PREDICTED: probable LRR receptor-like serine/threonine-protein kinase At5g48740 [Prunus mume]
				FtPinG0303310500				probable pectinesterase/pectinesterase inhibitor 21 [Spinacia oleracea]
				FtPinG0303310700				protein FAM133A-like [Papaver somniferum]
				FtPinG0303311000				uncharacterized protein LOC110735003 [Chenopodium quinoa]
				FtPinG0303311200				6-phosphogluconate dehydrogenase, NADP-binding protein [Corchorus capsularis]
				FtPinG0303311500				DExH-box ATP-dependent RNA helicase DExH12-like [Ziziphus jujuba]
Ft3	38900001	39000000	354.834	FtPinG0380001063				uncharacterized protein LOC101507912 [Cicer arietinum]
				FtPinG0303312100				Dormancyauxin associated [Corchorus olitorius]
Ft3	38950001	39050000	222.037	FtPinG0303312800				PREDICTED: uncharacterized protein LOC18600483 [Theobroma cacao]
				FtPinG0303312900				PREDICTED: mitochondrial pyruvate carrier 1 [Gossypium raimondii]
				FtPinG0303313400				PREDICTED: uncharacterized protein LOC104890319 [Beta vulgaris subsp. vulgaris]
				FtPinG0303313600				uncharacterized protein LOC110942988 [Helianthus annuus]
				FtPinG0303313800				helicase [Artemisia annua]
				FtPinG0380001064				PREDICTED: LOW QUALITY PROTEIN: uncharacterized protein LOC105126050 [Populus euphratica]
Ft3	39100001	39200000	76.7216	FtPinG0303314400				hypothetical protein TorRG33x02_309310 [Trema orientale]
				FtPinG0303314600				hypothetical protein SOVF_186580 [Spinacia oleracea]
Ft3	39150001	39250000	88.9306	FtPinG0303315000				F-actin-capping protein subunit alpha like [Actinidia chinensis var. chinensis]
				FtPinG0303315400				PREDICTED: tafazzin isoform X1 [Vitis vinifera]
				FtPinG0303315800				T-box protein 41 [Theobroma cacao]
				FtPinG0303315900				-
				FtPinG0303316200				hypothetical protein VITISV_032357 [Vitis vinifera]
				FtPinG0303316600				ATP-dependent Clp protease proteolytic subunit-related protein 3, chloroplastic [Spinacia oleracea]
				FtPinG0303316800				stress-related protein-like isoform X1 [Chenopodium quinoa]
				FtPinG0380001065		Yes		LOW QUALITY PROTEIN: uncharacterized protein LOC107017990 [Solanum pennellii]
Ft3	39300001	39400000	221.759	FtPinG0380001067		Yes		-
				FtPinG0303317400		Yes		-
				FtPinG0303317600		Yes		Rapid ALkalinization Factor [Corchorus capsularis]
				FtPinG0303317800		Yes		hypothetical protein CDL12_30137 [Handroanthus impetiginosus]
Ft3	39500001	39600000	261.048	FtPinG0303318400		Yes		hypothetical protein SOVF_070840 [Spinacia oleracea]
				FtPinG0303318500		Yes		PREDICTED: methylesterase 17 [Brassica rapa]
				FtPinG0303319400		Yes		PREDICTED: heavy metal-associated isoprenylated plant protein 35 [Beta vulgaris subsp. vulgaris]
				FtPinG0380001068		Yes		uncharacterized protein LOC109846116 [Asparagus officinalis]
				FtPinG0380001069		Yes		PREDICTED: uncharacterized protein LOC109135761 [Beta vulgaris subsp. vulgaris]
Ft3	40750001	40850000	148.037	FtPinG0380001077				-
				FtPinG0303332900				hypothetical protein TEA_008779 [Camellia sinensis var. sinensis]
				FtPinG0303333200				protein YIPF1 homolog [Ricinus communis]
				FtPinG0380001078				Transposon Ty3-I Gag-Pol polyprotein [Vitis vinifera]
				FtPinG0303333300				MIRO GTPase 2-like protein [Sesuvium portulacastrum]
				FtPinG0303333500				PREDICTED: cyclin-P3-1 [Beta vulgaris subsp. vulgaris]
				FtPinG0380001079				sentrin-specific protease 2-like isoform X1 [Rosa chinensis]
				FtPinG0303333800				hypothetical protein SOVF_091260 isoform A [Spinacia oleracea]
				FtPinG0303334000				PREDICTED: kinesin-like protein KIFC3 [Gossypium raimondii]
				FtPinG0303334200				PREDICTED: uncharacterized protein LOC104890850 isoform X1 [Beta vulgaris subsp. vulgaris]
Ft3	40900001	41000000	113.217	FtPinG0303334300				tyrosine aminotransferase-like [Durio zibethinus]
				FtPinG0303334500				-
Ft3	40950001	41050000	175.54	FtPinG0303334900				PREDICTED: glucose and ribitol dehydrogenase homolog 1 isoform X1 [Tarenaya hassleriana]
				FtPinG0303335100				Reductase [Handroanthus impetiginosus]
				FtPinG0303335300				Alpha-crystallin, subunit A [Trema orientale]
				FtPinG0303335600				hypothetical protein TanjilG_15581 [Lupinus angustifolius]
				FtPinG0380001080				PREDICTED: uncharacterized protein LOC108476306 [Gossypium arboreum]
				FtPinG0303336000				Basic 7S globulin [Vitis vinifera]
				FtPinG0303336200				hypothetical protein CUMW_116930 [Citrus unshiu]
				FtPinG0380001081				Transposon Ty3-G Gag-Pol polyprotein [Vitis vinifera]
Ft3	41100001	41200000	195.174	FtPinG0303337000				PREDICTED: E3 ubiquitin-protein ligase ATL6-like [Beta vulgaris subsp. vulgaris]
				FtPinG0303337100				unnamed protein product, partial [Vitis vinifera]
Ft3	41200001	41300000	194.569	FtPinG0303337400				uncharacterized protein LOC112179588 [Rosa chinensis]
				FtPinG0303337600				Gamma-tubulin complex component, putative isoform 1 [Cinnamomum micranthum f. kanehirae]
				FtPinG0303337800				putative retrotransposon protein [Phyllostachys edulis]
Ft3	42350001	42450000	86.8606	FtPinG0303354400				PREDICTED: probable aldo-keto reductase 1 [Nelumbo nucifera]
				FtPinG0303354800				-
				FtPinG0303355000				-
Ft3	42600001	42700000	404.391	FtPinG0303355300				probable helicase MAGATAMA 3 [Populus trichocarpa]
				FtPinG0303355500				hypothetical protein SOVF_182020 [Spinacia oleracea]
				FtPinG0303355700				Trigger factor like [Actinidia chinensis var. chinensis]
				FtPinG0303356000				GDP-mannose 3,5-epimerase 1 [Ricinus communis]
				FtPinG0380001096				uncharacterized protein LOC110807465, partial [Carica papaya]
Ft3	42650001	42750000	135.804	FtPinG0303356300				PREDICTED: light-inducible protein CPRF2 [Vitis vinifera]
				FtPinG0303356600				pentatricopeptide repeat-containing protein At3g18970 [Camellia sinensis]
				FtPinG0303356900				PREDICTED: sec-independent protein translocase protein TATA, chloroplastic [Vitis vinifera]
				FtPinG0303357100				SWI/SNF complex subunit SWI3B like [Actinidia chinensis var. chinensis]
				FtPinG0303357700				PREDICTED: pentatricopeptide repeat-containing protein At3g04750, mitochondrial [Populus euphratica]
				FtPinG0303357900				-
Ft3	43950001	44050000	96.1802	FtPinG0303373500		Yes	Yes	AMP-dependent synthetase and ligase family protein [Theobroma cacao]
				FtPinG0303373800		Yes	Yes	Polyamine oxidase [Actinidia chinensis var. chinensis]
Ft3	44900001	45000000	117.091	FtPinG0303384800				hypothetical protein DVH24_012166 [Malus domestica]
				FtPinG0380001113				uncharacterized protein LOC110807465, partial [Carica papaya]
				FtPinG0303385100				glucuronokinase 1-like [Manihot esculenta]
				FtPinG0303385400				ATP-dependent RNA helicase DEAH13 [Quercus suber]
				FtPinG0303386000				-
				FtPinG0303386500				PREDICTED: uncharacterized protein LOC100249178 [Vitis vinifera]
Ft3	52500001	52600000	135.803	FtPinG0303518300				hypothetical protein CCACVL1_28590 [Corchorus capsularis]
				FtPinG0303518500				myosin-2 [Spinacia oleracea]
				FtPinG0303519000				Chlorophyll A-B binding protein, plant [Corchorus olitorius]
				FtPinG0303519100				uncharacterized protein LOC7462365 [Populus trichocarpa]
				FtPinG0303519600				cellulose synthase A catalytic subunit 6 [UDP-forming]-like [Chenopodium quinoa]
				FtPinG0303519700				hypothetical protein Saspl_005905 [Salvia splendens]
				FtPinG0303519900				-
				FtPinG0303520200				PREDICTED: protein SET DOMAIN GROUP 41 [Vitis vinifera]
				FtPinG0303520400				thioredoxin Y1, chloroplastic-like [Herrania umbratica]
				FtPinG0303520600				hypothetical protein CCACVL1_27499 [Corchorus capsularis]
				FtPinG0303520700				GPI mannosyltransferase 3 isoform X1 [Spinacia oleracea]
Ft4	12050001	12150000	72.3443	FtPinG0403974900				RING-H2 zinc finger protein RHA1 [Salvia splendens]
				FtPinG0403975200				PREDICTED: uncharacterized protein LOC104102560 [Nicotiana tomentosiformis]
				FtPinG0403975300				PREDICTED: zinc finger protein CONSTANS-LIKE 6 isoform X1 [Beta vulgaris subsp. vulgaris]
Ft4	12100001	12200000	137.584	FtPinG0403975600				Retrovirus-related Pol polyprotein from transposon TNT 1-94 [Cajanus cajan]
				FtPinG0480001279				Retrovirus-related Pol polyprotein from transposon TNT 1-94 [Cajanus cajan]
				FtPinG0403975800				Phosphoglycerate mutase, 2,3-bisphosphoglycerate-independent [Trema orientale]
Ft4	12150001	12250000	562.267	FtPinG0403976600				hypothetical protein DVH24_017126 [Malus domestica]
				FtPinG0403976800				ubiquitin-conjugating enzyme E2-23 kDa [Spinacia oleracea]
				FtPinG0403977100				uncharacterized protein LOC114257375 isoform X2 [Camellia sinensis]
				FtPinG0480001280				Retrovirus-related Pol polyprotein from transposon TNT 1-94 [Cajanus cajan]
				FtPinG0403977300				PREDICTED: cytochrome P450 86A22 [Vitis vinifera]
				FtPinG0403977600				PREDICTED: aquaporin PIP1-3 [Theobroma cacao]
				FtPinG0403977800				Proton pump-interactor like [Actinidia chinensis var. chinensis]
Ft4	12200001	12300000	527.121	FtPinG0403978000				NADPH-dependent diflavin oxidoreductase 1 isoform X1 [Spinacia oleracea]
				FtPinG0403978100				-
				FtPinG0403978400				bHLH transcription factor [Camellia sinensis]
				FtPinG0403978800				uncharacterized protein LOC112178784 [Rosa chinensis]
Ft4	12250001	12350000	295.568	FtPinG0403978900				-
				FtPinG0403979500				putative retrotransposon protein [Phyllostachys edulis]
				FtPinG0403979700				uncharacterized protein LOC110778709 [Spinacia oleracea]
Ft4	12350001	12450000	620.934	FtPinG0403980600				uncharacterized protein LOC110778709 [Spinacia oleracea]
				FtPinG0403980800				uncharacterized protein LOC114321858 [Camellia sinensis]
				FtPinG0403980900				uncharacterized protein LOC109827029 [Asparagus officinalis]
				FtPinG0403981500				hypothetical protein BVRB_6g145830 isoform B [Beta vulgaris subsp. vulgaris]
				FtPinG0403981800				uncharacterized protein LOC110787762 [Spinacia oleracea]
				FtPinG0403981900				PREDICTED: AT-hook motif nuclear-localized protein 5 [Beta vulgaris subsp. vulgaris]
				FtPinG0403982200				glutathione peroxidase [Rheum australe]
				FtPinG0403982400				PREDICTED: xyloglucan-specific galacturonosyltransferase 1 [Beta vulgaris subsp. vulgaris]
				FtPinG0403982600				FT-interacting protein 1 [Ziziphus jujuba]
Ft4	12450001	12550000	556.349	FtPinG0403982800				probable copper-transporting ATPase HMA5 [Camellia sinensis]
				FtPinG0403982900				-
				FtPinG0403983200				65-kDa microtubule-associated protein 5-like [Chenopodium quinoa]
				FtPinG0403983400				60S ribosomal protein L37-2 [Solanum lycopersicum]
				FtPinG0403983500				protein LURP-one-related 4-like [Helianthus annuus]
				FtPinG0480001281				uncharacterized protein LOC114170210 [Vigna unguiculata]
				FtPinG0403983800				Ycf1 (chloroplast) [Fagopyrum dibotrys]
				FtPinG0403983900				hypothetical protein SOVF_118410 [Spinacia oleracea]
				FtPinG0403984200				hypothetical protein A4A49_07798 [Nicotiana attenuata]
				FtPinG0403984300				PREDICTED: probable LRR receptor-like serine/threonine-protein kinase At1g29720 [Raphanus sativus]
				FtPinG0403984500				hypothetical protein SOVF_130330 [Spinacia oleracea]
				FtPinG0403984800				-
				FtPinG0480001282				DNA/RNA polymerases superfamily protein [Theobroma cacao]
Ft4	12550001	12650000	276.236	FtPinG0480001283				uncharacterized protein LOC112940664 [Solanum lycopersicum]
Ft4	12600001	12700000	732.982	FtPinG0403985000				-
				FtPinG0403985200				-
				FtPinG0403985400				-
				FtPinG0403986100				PREDICTED: RHOMBOID-like protein 8 [Vitis vinifera]
				FtPinG0403986300				-
				FtPinG0403986500				PREDICTED: remorin-like [Daucus carota subsp. sativus]
				FtPinG0403986800				DEAD-box ATP-dependent RNA helicase 8-like [Cucurbita moschata]
				FtPinG0403987400				-
				FtPinG0403987500				AT-rich interactive domain-containing protein 2-like [Chenopodium quinoa]
Ft4	12700001	12800000	554.101	FtPinG0403987700				hypothetical protein L484_022351 [Morus notabilis]
				FtPinG0403987900				DEAD-box ATP-dependent RNA helicase 48-like [Chenopodium quinoa]
				FtPinG0403988200				Transcription initiation factor IIE, beta subunit [Handroanthus impetiginosus]
				FtPinG0403988300				PREDICTED: glutathione S-transferase F13 [Vitis vinifera]
				FtPinG0403988800				PREDICTED: eukaryotic translation initiation factor 3 subunit H isoform X1 [Daucus carota subsp. sativus]
				FtPinG0403989000				E3 ubiquitin-protein ligase RHF2A-like isoform X2 [Chenopodium quinoa]
				FtPinG0403989100				GST3 [Litchi chinensis]
				FtPinG0403989300				hypothetical protein CK203_067833 [Vitis vinifera]
Ft4	12800001	12900000	371.881	FtPinG0403990000				uncharacterized protein LOC110702487 isoform X2 [Chenopodium quinoa]
				FtPinG0403990100				large subunit ribosomal protein L24e [Salvia splendens]
				FtPinG0403990300				RHOMBOID-like protein 2 [Jatropha curcas]
Ft4	13050001	13150000	383.805	FtPinG0480001284				LOW QUALITY PROTEIN: uncharacterized protein LOC107017990 [Solanum pennellii]
				FtPinG0403993500				uncharacterized protein LOC110702507 [Chenopodium quinoa]
				FtPinG0403993900				-
				FtPinG0403994100				-
				FtPinG0403994600				PREDICTED: uncharacterized protein At1g27050 [Vitis vinifera]
				FtPinG0403994700				uncharacterized protein LOC114306526 isoform X1 [Camellia sinensis]
				FtPinG0403995000				-
				FtPinG0403995100				SPX domain-containing membrane protein At4g22990-like [Chenopodium quinoa]
				FtPinG0403995400				PREDICTED: uncharacterized protein LOC104886949 [Beta vulgaris subsp. vulgaris]
				FtPinG0403995500				hypothetical protein CDL12_28560 [Handroanthus impetiginosus]
Ft4	13100001	13200000	314.163	FtPinG0403995700				PREDICTED: bifunctional aspartate aminotransferase and glutamate/aspartate-prephenate aminotransferase-like [Nelumbo nucifera]
				FtPinG0403996000				Bifunctional dTDP-4-dehydrorhamnose 3,5-epimerase/dTDP-4-dehydrorhamnose reductase [Actinidia chinensis var. chinensis]
				FtPinG0403996200				PREDICTED: phospholipase D beta 1 [Beta vulgaris subsp. vulgaris]
Ft4	13200001	13300000	151.444	FtPinG0403996400				probable calcium-binding protein CML13 [Spinacia oleracea]
				FtPinG0403996600				PREDICTED: uncharacterized protein LOC105801896 isoform X2 [Gossypium raimondii]
				FtPinG0403997300				unnamed protein product [Coffea canephora]
				FtPinG0480001285				uncharacterized protein LOC110901977 [Helianthus annuus]
Ft4	13250001	13350000	184.085	FtPinG0403997600				uncharacterized protein LOC110817531 isoform X3 [Carica papaya]
				FtPinG0403997700				PREDICTED: uncharacterized protein At4g22758-like [Juglans regia]
				FtPinG0403997900				hypothetical protein Saspl_048908 [Salvia splendens]
				FtPinG0403998100				PREDICTED: general transcription factor IIH subunit 5 [Fragaria vesca subsp. vesca]
Ft4	13300001	13400000	392.076	FtPinG0403998300				hypothetical protein Saspl_046957 [Salvia splendens]
				FtPinG0403998600				putative disease resistance protein At3g14460 [Quercus suber]
				FtPinG0403998800				ACT domain-containing protein ACR8-like [Chenopodium quinoa]
				FtPinG0403998900				PREDICTED: ATP-dependent Clp protease ATP-binding subunit CLPT2, chloroplastic [Juglans regia]
				FtPinG0480001286				Uncharacterized protein TCM_024023 [Theobroma cacao]
				FtPinG0403999200				isocitrate dehydrogenase [NAD] catalytic subunit 5, mitochondrial [Ricinus communis]
				FtPinG0403999300				AT-hook motif nuclear-localized protein 22 [Cajanus cajan]
				FtPinG0403999800				-
Ft4	14200001	14300000	132.256	FtPinG0404014900				PREDICTED: inactive poly [ADP-ribose] polymerase RCD1 [Beta vulgaris subsp. vulgaris]
				FtPinG0404015200				60S ribosomal protein L44-like [Helianthus annuus]
				FtPinG0404015800				PREDICTED: probable transcription factor KAN2 isoform X1 [Vitis vinifera]
Ft4	14350001	14450000	238.623	FtPinG0404016400				PREDICTED: uncharacterized protein LOC100245921 [Vitis vinifera]
				FtPinG0404016800				PREDICTED: homeobox-leucine zipper protein HDG5 isoform X2 [Beta vulgaris subsp. vulgaris]
				FtPinG0404018100				Plastid lipid-associated protein/fibrillin conserved domain [Macleaya cordata]
				FtPinG0404018300				calmodulin [Salvia splendens]
				FtPinG0404018600				dolichol-phosphate mannose synthase subunit 2 [Spinacia oleracea]
Ft4	14400001	14500000	132.077	FtPinG0404018700				cytochrome P450 71A4-like [Spinacia oleracea]
				FtPinG0404019500				hypothetical protein CDL15_Pgr003670 [Punica granatum]
				FtPinG0404019900				hypothetical protein CDL15_Pgr022299 [Punica granatum]
				FtPinG0404020100				PREDICTED: phosphatidylinositol-glycan biosynthesis class X protein [Beta vulgaris subsp. vulgaris]
Ft4	17450001	17550000	76.4433	FtPinG0404065200				probable flavin-containing monooxygenase 1 [Camellia sinensis]
				FtPinG0480001318				uncharacterized protein LOC109825253 [Asparagus officinalis]
				FtPinG0404065500				PREDICTED: uncharacterized protein LOC104883348 isoform X2 [Beta vulgaris subsp. vulgaris]
				FtPinG0404065700				exosome complex component RRP45B-like [Chenopodium quinoa]
				FtPinG0404066200				-
				FtPinG0480001319				uncharacterized protein LOC110710909 [Chenopodium quinoa]
Ft4	33950001	34050000	125.019	FtPinG0404322100				PREDICTED: probable ubiquitin-like-specific protease 2A [Fragaria vesca subsp. vesca]
				FtPinG0404323000				PREDICTED: esterase OVCA2-like [Beta vulgaris subsp. vulgaris]
				FtPinG0404323300				PREDICTED: LOW QUALITY PROTEIN: ribose-phosphate pyrophosphokinase 1-like [Erythranthe guttata]
				FtPinG0404323600				reverse transcriptase-like protein, partial [Camellia sinensis var. sinensis]
				FtPinG0480001464				uncharacterized protein LOC110689843 [Chenopodium quinoa]
				FtPinG0404323700				pentatricopeptide repeat-containing protein At4g21065-like [Chenopodium quinoa]
				FtPinG0404323900				benzyl alcohol O-benzoyltransferase [Nicotiana tabacum]
				FtPinG0404324100				benzyl alcohol O-benzoyltransferase [Solanum lycopersicum]
Ft4	35200001	35300000	79.069	FtPinG0404349400				hypothetical protein SOVF_212470 [Spinacia oleracea]
				FtPinG0404349800				F-box protein like [Actinidia chinensis var. chinensis]
				FtPinG0404349900				phosphatidylinositol glycan anchor biosynthesis class U protein isoform X1 [Spinacia oleracea]
				FtPinG0404350100				-
				FtPinG0404350400				LOW QUALITY PROTEIN: photosynthetic NDH subunit of lumenal location 2, chloroplastic-like [Chenopodium quinoa]
				FtPinG0404350500				-
				FtPinG0404350700				protein IQ-DOMAIN 14-like [Chenopodium quinoa]
				FtPinG0404351200				60S ribosomal protein L24 [Chenopodium quinoa]
				FtPinG0404351400				PREDICTED: heat stress transcription factor B-2b [Vitis vinifera]
Ft4	40300001	40400000	130.651	FtPinG0404463800				serine carboxypeptidase-like 20 isoform X1 [Durio zibethinus]
				FtPinG0404463900				hypothetical protein TorRG33x02_269540 [Trema orientale]
				FtPinG0404464200				-
Ft4	40350001	40450000	174.482	FtPinG0404464400				Cysteine proteinases superfamily protein, partial [Populus tomentosa]
				FtPinG0404464600				-
				FtPinG0404464800				mechanosensitive ion channel protein 10-like [Citrus sinensis]
				FtPinG0404465000				PREDICTED: transcription factor IBH1 [Beta vulgaris subsp. vulgaris]
				FtPinG0404465200				uncharacterized protein LOC110409336 [Herrania umbratica]
				FtPinG0404465300				putative lipid-transfer protein DIR1 [Ziziphus jujuba]
				FtPinG0404465800				dCTP pyrophosphatase 1-like [Spinacia oleracea]
				FtPinG0404466100				cell division cycle protein 123 homolog [Prunus persica]
				FtPinG0404466500				hypothetical protein SOVF_084250 [Spinacia oleracea]
				FtPinG0404466800				serine/threonine-protein kinase OXI1-like [Chenopodium quinoa]
Ft4	45250001	45350000	94.7974	FtPinG0404579600				-
				FtPinG0404579700				probable aquaporin NIP5-1 [Sesamum indicum]
				FtPinG0404580000				PREDICTED: uncharacterized protein LOC104895984 isoform X2 [Beta vulgaris subsp. vulgaris]
				FtPinG0404580100				PREDICTED: histone-lysine N-methyltransferase SUVR5 [Beta vulgaris subsp. vulgaris]
				FtPinG0404580500				protein CELLULOSE SYNTHASE INTERACTIVE 1-like [Chenopodium quinoa]
Ft4	45350001	45450000	164.5	FtPinG0404580700				Heavy metal-associated domain containing protein [Parasponia andersonii]
				FtPinG0404581000				Peptidyl-prolyl cis-trans isomerase, FKBP-type [Trema orientale]
				FtPinG0404581100				PREDICTED: agamous-like MADS-box protein AGL104 [Beta vulgaris subsp. vulgaris]
				FtPinG0404581600				LOW QUALITY PROTEIN: putative ETHYLENE INSENSITIVE 3-like 4 protein [Sesamum indicum]
				FtPinG0404581800				nitrate regulatory gene2 protein [Ziziphus jujuba]
				FtPinG0404582500				PREDICTED: uncharacterized protein LOC108999052 [Juglans regia]
				FtPinG0404582700				uncharacterized protein LOC110794592 [Spinacia oleracea]
				FtPinG0480001513				PREDICTED: uncharacterized protein LOC104814768 [Tarenaya hassleriana]
Ft4	45450001	45550000	144.147	FtPinG0404583500				ethylene-responsive transcription factor RAP2-4 [Jatropha curcas]
Ft4	45500001	45600000	371.721	FtPinG0404583700				probable trehalose-phosphate phosphatase I [Chenopodium quinoa]
				FtPinG0404584000				TPR repeat-containing thioredoxin TTL1-like [Chenopodium quinoa]
				FtPinG0404584200				protein SCO1 homolog 2, mitochondrial [Morus notabilis]
				FtPinG0404584500				PREDICTED: uncharacterized protein LOC105130274 [Populus euphratica]
				FtPinG0404585200				PREDICTED: serine/threonine-protein phosphatase 7 long form homolog [Pyrus x bretschneideri]
				FtPinG0404585400				hypothetical protein TSUD_382710 [Trifolium subterraneum]
				FtPinG0404585500				testa 12-like protein [Fagopyrum esculentum subsp. esculentum]
				FtPinG0404585800				PREDICTED: annexin D2 [Beta vulgaris subsp. vulgaris]
				FtPinG0404586000				PREDICTED: uncharacterized protein LOC104895674 [Beta vulgaris subsp. vulgaris]
				FtPinG0404586200				BEACH domain-containing protein C2 [Durio zibethinus]
Ft4	45650001	45750000	106.918	FtPinG0404586700				Calmodulin-binding transcription activator 3 like [Actinidia chinensis var. chinensis]
				FtPinG0404586900				PREDICTED: tubulin-folding cofactor C [Beta vulgaris subsp. vulgaris]
				FtPinG0404587200				LOW QUALITY PROTEIN: 26S proteasome non-ATPase regulatory subunit 2 homolog A-like [Hevea brasiliensis]
Ft4	45700001	45800000	261.218	FtPinG0404587500				Aminophospholipid ATPase isoform 2 [Theobroma cacao]
				FtPinG0404587700				PREDICTED: uncharacterized protein LOC104883319 [Beta vulgaris subsp. vulgaris]
				FtPinG0404588100				uncharacterized protein LOC114169769 isoform X1 [Vigna unguiculata]
				FtPinG0404588400				PREDICTED: transcription factor HY5 [Fragaria vesca subsp. vesca]
				FtPinG0404588600				-
				FtPinG0404588800				ribosomal protein S11 (chloroplast) [Fagopyrum tataricum]
				FtPinG0404588900				ribosomal protein S8 (chloroplast) [Fagopyrum tataricum]
				FtPinG0404589200				uncharacterized protein LOC111284164 [Durio zibethinus]
				FtPinG0404589300				hypothetical protein CUMW_285580 [Citrus unshiu]
				FtPinG0404589700				Ycf2 (chloroplast) [Fagopyrum tataricum]
				FtPinG0404589900				Ycf2 (chloroplast) [Fagopyrum tataricum]
				FtPinG0404590200				ribosomal protein S7 [Fagopyrum esculentum subsp. ancestrale]
				FtPinG0404590300				Ycf15 (chloroplast) [Fagopyrum dibotrys]
				FtPinG0404590600				BnaC09g29270D [Brassica napus]
				FtPinG0404590700				hypothetical chloroplast RF68 (chloroplast) [Alpinia oxyphylla]
				FtPinG0404590900				hypothetical protein DEO72_LG6g1223 [Vigna unguiculata]
				FtPinG0404591100				hypothetical protein CQW23_26290 [Capsicum baccatum]
				FtPinG0404591400				hypothetical protein VITISV_009275 [Vitis vinifera]
				FtPinG0404591700				hypothetical protein LSAT_0X40440 [Lactuca sativa]
				FtPinG0404592100				NADH-plastoquinone oxidoreductase subunit 2 (plastid) [Plukenetia volubilis]
Ft4	45750001	45850000	120.156	FtPinG0404592300				ribosomal protein L2 (plastid) [Plukenetia volubilis]
				FtPinG0404592500				photosystem II protein D1 [Fagopyrum esculentum subsp. ancestrale]
				FtPinG0404592800				maturase K (chloroplast) [Fagopyrum tataricum]
				FtPinG0404592900				hypothetical protein C5167_003700 [Papaver somniferum]
				FtPinG0404593100				photosystem II protein D1 (chloroplast) [Jasminum kitchingii]
				FtPinG0404593300				ribosomal protein L2 (plastid) [Dioncophyllum thollonii]
				FtPinG0404593700				Ycf2 (chloroplast) [Fagopyrum tataricum]
				FtPinG0404593900				Ycf2 (chloroplast) [Fagopyrum tataricum]
				FtPinG0404594100				Ycf2 (chloroplast) [Fagopyrum tataricum]
				FtPinG0404594300				Ycf15 (chloroplast) [Itea virginica]
				FtPinG0404594500				Ycf15 (chloroplast) [Fagopyrum dibotrys]
				FtPinG0404594900				Ycf2 (chloroplast) [Fagopyrum tataricum]
				FtPinG0404595500				Ycf15 (chloroplast) [Itea virginica]
				FtPinG0404595800				NADH-plastoquinone oxidoreductase subunit 2 (plastid) [Plukenetia volubilis]
				FtPinG0404596000				putative ribosomal protein S7 domain protein [Helianthus annuus]
				FtPinG0404596100				hypothetical protein B456_003G094200 [Gossypium raimondii]
				FtPinG0404596600				hypothetical protein M569_00222, partial [Genlisea aurea]
				FtPinG0404596700				hypothetical protein GOBAR_AA37500 [Gossypium barbadense]
				FtPinG0404596900				hypothetical protein AQUCO_06400042v1 [Aquilegia coerulea]
				FtPinG0404597200				hypothetical protein CDL12_09352 [Handroanthus impetiginosus]
Ft4	45900001	46000000	140.411	FtPinG0404601200				hypothetical protein DEO72_LG6g1223 [Vigna unguiculata]
				FtPinG0404601300				orf174 (mitochondrion) [Beta vulgaris subsp. vulgaris]
				FtPinG0404601700				NAD(P)H-quinone oxidoreductase subunit 2 [Medicago truncatula]
				FtPinG0404602000				RecName: Full=Putative uncharacterized protein ycf15; AltName: Full=ORF77
				FtPinG0404602200				hypothetical protein DCAR_001146 [Daucus carota subsp. sativus]
				FtPinG0404602400				hypothetical protein LSAT_6X94260 [Lactuca sativa]
				FtPinG0404602600				uncharacterized protein LOC110281477 [Arachis duranensis]
				FtPinG0404602700				hypothetical protein DEO72_LG6g1223 [Vigna unguiculata]
				FtPinG0404602900				hypothetical protein E2542_SST20800 [Spatholobus suberectus]
				FtPinG0404603200				hypothetical protein Ahy_B03g061995 [Arachis hypogaea]
				FtPinG0404603400				uncharacterized protein LOC111438394 [Cucurbita moschata]
				FtPinG0404603500				ribosomal protein S7 [Fagopyrum esculentum subsp. ancestrale]
				FtPinG0404603700				NADH-plastoquinone oxidoreductase subunit 2 (plastid) [Plukenetia volubilis]
				FtPinG0404604200				Ycf2 (chloroplast) [Fagopyrum tataricum]
Ft4	45950001	46050000	455.51	FtPinG0404604500				Ribosomal protein L2 [Corchorus olitorius]
				FtPinG0404604800				ribosomal protein L2 (chloroplast) [Neolamarckia cadamba]
				FtPinG0404605000				photosystem II protein D1 [Fagopyrum esculentum subsp. ancestrale]
				FtPinG0404605200				photosystemIIQ(b)proteinD1 (chloroplast) [Dendrobium moniliforme]
				FtPinG0404605400				maturase K (chloroplast) [Fagopyrum tataricum]
				FtPinG0404605500				photosystem II protein I (chloroplast) [Tetrastigma hemsleyanum]
				FtPinG0404605800				AtpA (chloroplast) [Fagopyrum tataricum]
				FtPinG0404605900				ATP synthase CF0 subunit I (plastid) [Plukenetia volubilis]
				FtPinG0404606200				ATP synthase CF0 subunit IV (plastid) [Fallopia multiflora]
				FtPinG0404606400				ribosomal protein S2 (chloroplast) [Fagopyrum tataricum]
				FtPinG0404606500				ATP synthase CF0 subunit IV (chloroplast) [Plantago ovata]
				FtPinG0404606700				AtpF (chloroplast) [Fagopyrum tataricum]
				FtPinG0404606900				AtpA (chloroplast) [Fagopyrum tataricum]
				FtPinG0404607200				photosystem II protein I (chloroplast) [Sinowilsonia henryi]
				FtPinG0404607300				photosystem II protein I (chloroplast) [Rumex acetosa]
				FtPinG0404607800				ATP synthase CF1 alpha subunit (chloroplast) [Commiphora foliacea]
				FtPinG0404608000				AtpF (chloroplast) [Fagopyrum tataricum]
				FtPinG0404608500				probable serine/threonine-protein kinase At1g54610 [Chenopodium quinoa]
				FtPinG0404608700				hypothetical protein PHAVU_002G257100g [Phaseolus vulgaris]
				FtPinG0404609000				uncharacterized protein LOC110792836 [Spinacia oleracea]
				FtPinG0404609400				uncharacterized protein LOC110792835 [Spinacia oleracea]
Ft4	46300001	46400000	84.0793	FtPinG0404615200				PREDICTED: mechanosensitive ion channel protein 2, chloroplastic-like [Nelumbo nucifera]
				FtPinG0404615400				PREDICTED: cellulose synthase-like protein G2 [Populus euphratica]
				FtPinG0404616000				protein ecdysoneless homolog [Chenopodium quinoa]
				FtPinG0480001517				PREDICTED: protein ecdysoneless homolog [Beta vulgaris subsp. vulgaris]
				FtPinG0404616400				-
				FtPinG0404616500				hypothetical protein COLO4_11401 [Corchorus olitorius]
				FtPinG0404616900				hypothetical protein AMTR_s00010p00098700 [Amborella trichopoda]
				FtPinG0404617100				receptor-like cytosolic serine/threonine-protein kinase RBK1 [Chenopodium quinoa]
				FtPinG0404617400				PREDICTED: AP2-like ethylene-responsive transcription factor AIL6 [Gossypium arboreum]
				FtPinG0480001518				PREDICTED: uncharacterized protein LOC108476306 [Gossypium arboreum]
				FtPinG0404617500				U-box domain-containing protein [Actinidia chinensis var. chinensis]
				FtPinG0404617800				zeaxanthin epoxidase, chloroplastic [Ziziphus jujuba]
Ft4	49450001	49550000	99.2097	FtPinG0404699200				GATA transcription factor 5-like [Chenopodium quinoa]
				FtPinG0404699400				-
				FtPinG0480001543				uncharacterized protein LOC109812068 [Cajanus cajan]
				FtPinG0404699600				PREDICTED: squalene synthase [Vitis vinifera]
				FtPinG0404699700				PREDICTED: adenylate kinase, chloroplastic [Nicotiana tomentosiformis]
Ft4	49500001	49600000	589.468	FtPinG0404699900				kinesin-like protein KIN-7D, mitochondrial isoform X1 [Jatropha curcas]
				FtPinG0480001544				-
				FtPinG0404700200				PREDICTED: B-box zinc finger protein 20 [Beta vulgaris subsp. vulgaris]
				FtPinG0404700300				hypothetical protein CEY00_Acc07080 [Actinidia chinensis var. chinensis]
				FtPinG0404700700				protein SHI RELATED SEQUENCE 1 [Spinacia oleracea]
				FtPinG0404701000				purple acid phosphatase-like [Prosopis alba]
				FtPinG0404701200				Purple acid phosphatase [Handroanthus impetiginosus]
				FtPinG0404701400				PREDICTED: purple acid phosphatase 2-like [Juglans regia]
Ft4	49550001	49650000	584.771	FtPinG0404701600				PREDICTED: purple acid phosphatase 2 isoform X2 [Beta vulgaris subsp. vulgaris]
				FtPinG0404701800				PREDICTED: purple acid phosphatase 2 isoform X2 [Beta vulgaris subsp. vulgaris]
				FtPinG0404701900				probable cysteine protease RD19B [Jatropha curcas]
				FtPinG0404702200				Mini-chromosome maintenance, DNA-dependent ATPase [Corchorus capsularis]
Ft4	49600001	49700000	148.377	FtPinG0404702300				purple acid phosphatase 2 [Spinacia oleracea]
				FtPinG0404702500				purple acid phosphatase 2-like isoform X1 [Chenopodium quinoa]
				FtPinG0404702700				hypothetical protein D5086_0000155020 [Populus alba]
				FtPinG0404703000				non-specific phospholipase C4-like [Chenopodium quinoa]
				FtPinG0404703100				Seed maturation protein [Macleaya cordata]
				FtPinG0404703400				glucose-6-phosphate isomerase, cytosolic [Cucurbita maxima]
				FtPinG0404703500				uncharacterized protein LOC109830654 [Asparagus officinalis]
Ft4	49850001	49950000	102.375	FtPinG0404708000				polyubiquitin-C-like isoform X2 [Ananas comosus]
				FtPinG0404708200				hypothetical protein CHLRE_11g467567v5 [Chlamydomonas reinhardtii]
				FtPinG0404708400				uncharacterized protein LOC110700270 [Chenopodium quinoa]
				FtPinG0404708800				hypothetical protein SOVF_134520 [Spinacia oleracea]
				FtPinG0404709200				PREDICTED: calmodulin-like protein 3 [Juglans regia]
				FtPinG0404709400				PREDICTED: uncharacterized protein LOC109218082 [Nicotiana attenuata]
				FtPinG0404709500				PREDICTED: transmembrane 9 superfamily member 1-like [Nelumbo nucifera]
				FtPinG0404709800				PREDICTED: uncharacterized protein LOC104890222 [Beta vulgaris subsp. vulgaris]
				FtPinG0404710100				transcription initiation factor TFIID subunit 5 isoform X1 [Cicer arietinum]
				FtPinG0404710400				cathepsin B-like protease 2 [Manihot esculenta]
Ft4	49900001	50000000	134.241	FtPinG0404710600				PREDICTED: cathepsin B-like [Populus euphratica]
				FtPinG0404710700				Bile acid-sodium symporter/arsenical resistance protein [Parasponia andersonii]
				FtPinG0404711000				transcription factor IBH1-like [Camellia sinensis]
				FtPinG0404711600				fimbrin-2-like [Chenopodium quinoa]
				FtPinG0404711800				PREDICTED: putative pentatricopeptide repeat-containing protein At5g59900 [Juglans regia]
				FtPinG0480001545				-
				FtPinG0404711900				AUGMIN subunit 3-like isoform X2 [Camellia sinensis]
				FtPinG0404712400				hypothetical protein EUGRSUZ_K02090, partial [Eucalyptus grandis]
				FtPinG0404712900				AUGMIN subunit 3-like isoform X2 [Camellia sinensis]
				FtPinG0404713400				hypothetical protein EUGRSUZ_K02090, partial [Eucalyptus grandis]
				FtPinG0404713800				hypothetical protein TSUD_317440 [Trifolium subterraneum]
Ft4	50000001	50100000	107.733	FtPinG0404713900				AUGMIN subunit 3-like isoform X2 [Camellia sinensis]
				FtPinG0404714400				hypothetical protein EUGRSUZ_K02090, partial [Eucalyptus grandis]
				FtPinG0404714700				ras-related protein RABA5e isoform X1 [Ziziphus jujuba]
				FtPinG0404715000				PREDICTED: uncharacterized protein LOC109008498 isoform X1 [Juglans regia]
				FtPinG0404715800				PREDICTED: FAS1 domain-containing protein SELMODRAFT_448915-like [Beta vulgaris subsp. vulgaris]
				FtPinG0404716000				hypothetical protein PHAVU_011G069500g, partial [Phaseolus vulgaris]
				FtPinG0404716100				xylosyltransferase 1-like [Dorcoceras hygrometricum]
				FtPinG0404716300				uncharacterized protein LOC112184426 [Rosa chinensis]
				FtPinG0404716600				uncharacterized protein LOC110777519 isoform X2 [Spinacia oleracea]
				FtPinG0404716800				uncharacterized protein LOC110710255 [Chenopodium quinoa]
				FtPinG0404717000				uncharacterized protein LOC110682632 [Chenopodium quinoa]
				FtPinG0404717300				Cytochrome b561 and DOMON domain-containing protein [Trema orientale]
				FtPinG0404717600				Mpp10 protein [Macleaya cordata]
				FtPinG0404717800				PREDICTED: cytochrome b561 and DOMON domain-containing protein At4g12980-like [Pyrus x bretschneideri]
Ft4	50050001	50150000	97.8046	FtPinG0404718100				60S ribosomal protein L32-1 [Gossypium arboreum]
				FtPinG0480001546				hypothetical protein TSUD_329120, partial [Trifolium subterraneum]
				FtPinG0404718500				PREDICTED: E3 ubiquitin-protein ligase CHIP-like [Nicotiana attenuata]
				FtPinG0404719200				U-box domain-containing protein 9-like isoform X1 [Camellia sinensis]
Ft4	50650001	50750000	192.588	FtPinG0404734000				DEAD-box ATP-dependent RNA helicase 38-like [Chenopodium quinoa]
				FtPinG0404734200				PREDICTED: abscisic acid 8'-hydroxylase 1-like [Beta vulgaris subsp. vulgaris]
				FtPinG0404734600				PREDICTED: tyrosyl-DNA phosphodiesterase 1 isoform X1 [Vitis vinifera]
				FtPinG0404734800				hypothetical protein MANES_04G014400 [Manihot esculenta]
				FtPinG0404735000				hypothetical protein TEA_025976 [Camellia sinensis var. sinensis]
				FtPinG0404735100				serine protease SPPA, chloroplastic [Spinacia oleracea]
				FtPinG0404735900				WRKY transcription factor [Fagopyrum tataricum]
				FtPinG0404736300				hypothetical protein SOVF_183940 [Spinacia oleracea]
Ft4	51100001	51200000	482.175	FtPinG0404744300				-
				FtPinG0404744500				LOW QUALITY PROTEIN: protein trichome birefringence-like 43 [Manihot esculenta]
				FtPinG0404744700				calmodulin-binding protein 60 A-like [Chenopodium quinoa]
				FtPinG0404744900				PREDICTED: LIM domain-containing protein WLIM1-like [Nelumbo nucifera]
				FtPinG0404745100				uncharacterized protein LOC18047795 isoform X1 [Citrus clementina]
				FtPinG0404745300				PREDICTED: uncharacterized protein LOC104885724 [Beta vulgaris subsp. vulgaris]
				FtPinG0404745500				PREDICTED: uncharacterized protein LOC104894223 [Beta vulgaris subsp. vulgaris]
				FtPinG0404745700				PREDICTED: uncharacterized protein LOC104894223 [Beta vulgaris subsp. vulgaris]
				FtPinG0480001552				hypothetical protein VITISV_013138 [Vitis vinifera]
				FtPinG0404746100				protease Do-like 9 [Spinacia oleracea]
				FtPinG0404746500				-
Ft4	51150001	51250000	170.321	FtPinG0404747500				PREDICTED: mechanosensitive ion channel protein 4-like [Beta vulgaris subsp. vulgaris]
				FtPinG0404747700				PREDICTED: mechanosensitive ion channel protein 10-like [Solanum tuberosum]
				FtPinG0404747900				hypothetical protein EUGRSUZ_C00712 [Eucalyptus grandis]
Ft4	51200001	51300000	105.602	FtPinG0404748100				E3 ubiquitin-protein ligase SIS3 [Prosopis alba]
				FtPinG0404748500				PREDICTED: uncharacterized protein LOC104903484 [Beta vulgaris subsp. vulgaris]
				FtPinG0404749000				hypothetical protein COLO4_30100 [Corchorus olitorius]
				FtPinG0404749200				PREDICTED: protein MODIFIER OF SNC1 1 [Beta vulgaris subsp. vulgaris]
				FtPinG0404749400				Expansin-A3 like [Actinidia chinensis var. chinensis]
				FtPinG0404749600				uncharacterized protein A4U43_C08F33650 [Asparagus officinalis]
				FtPinG0404749700				PREDICTED: tryptophan aminotransferase-related protein 2 [Beta vulgaris subsp. vulgaris]
Ft4	51300001	51400000	598.11	FtPinG0404750000				transcription factor-like protein DPB isoform X1 [Sesamum indicum]
				FtPinG0404750100				-
				FtPinG0404750700				PREDICTED: sialyltransferase-like protein 2 [Nicotiana attenuata]
				FtPinG0404750900				Protein bicaudal C 1-A like [Actinidia chinensis var. chinensis]
				FtPinG0404751200				Aminotransferase, class I/classII [Corchorus capsularis]
				FtPinG0404751400				polygalacturonase inhibitor [Elaeis guineensis]
				FtPinG0404751600				PREDICTED: uncharacterized protein LOC109135147 [Beta vulgaris subsp. vulgaris]
				FtPinG0404751800				CBL-interacting protein kinase 2-like [Chenopodium quinoa]
				FtPinG0404752400				polygalacturonase inhibitor [Elaeis guineensis]
				FtPinG0404752600				CASP-like protein 1F2 [Carica papaya]
				FtPinG0404752800				hypothetical protein D5086_0000122420 [Populus alba]
				FtPinG0404753000				Pyruvate dehydrogenase E1 component subunit beta-1 like [Actinidia chinensis var. chinensis]
Ft4	51350001	51450000	470.094	FtPinG0404753100				Histidine kinase-like ATPase, ATP-binding domain-containing protein [Cynara cardunculus var. scolymus]
				FtPinG0404753300				PREDICTED: uncharacterized protein LOC108983697 [Juglans regia]
				FtPinG0404753500				uncharacterized protein LOC114283847 [Camellia sinensis]
				FtPinG0404753700				PREDICTED: uncharacterized protein LOC104893858 [Beta vulgaris subsp. vulgaris]
				FtPinG0404753900				uncharacterized protein LOC114283846 [Camellia sinensis]
				FtPinG0404754100				Translocase inner membrane subunit 8 [Theobroma cacao]
				FtPinG0404754300				bidirectional sugar transporter SWEET14 [Amborella trichopoda]
Ft4	51450001	51550000	199.615	FtPinG0404754700				bidirectional sugar transporter SWEET12-like [Chenopodium quinoa]
				FtPinG0404754900				membrane-anchored ubiquitin-fold protein 3-like [Spinacia oleracea]
				FtPinG0404755400				uncharacterized protein LOC110709628 [Chenopodium quinoa]
				FtPinG0404755500				hypothetical protein CDL12_26518 [Handroanthus impetiginosus]
				FtPinG0404755700				PREDICTED: protein transport protein Sec61 subunit gamma-1-like [Gossypium hirsutum]
				FtPinG0404755900				PREDICTED: F-box protein At1g67340-like [Cucumis melo]
				FtPinG0404756100				Uncharacterized protein TCM_014639 [Theobroma cacao]
				FtPinG0404756500				purple acid phosphatase [Acacia mangium]
				FtPinG0404756900				Inactive purple acid phosphatase [Actinidia chinensis var. chinensis]
				FtPinG0404757200				PREDICTED: uncharacterized protein LOC101302366 [Fragaria vesca subsp. vesca]
				FtPinG0404757600				PREDICTED: SNF1-related protein kinase regulatory subunit gamma-1 [Beta vulgaris subsp. vulgaris]
Ft4	51550001	51650000	84.8034	FtPinG0404757700				PREDICTED: aluminum-activated malate transporter 2-like [Prunus mume]
				FtPinG0404757900				PREDICTED: aluminum-activated malate transporter 8-like [Pyrus x bretschneideri]
				FtPinG0404758100				transcription termination factor MTERF5, chloroplastic-like [Solanum pennellii]
				FtPinG0404758300				60S ribosomal protein L11-1 isoform X1 [Eutrema salsugineum]
				FtPinG0404758700				BTB/POZ and TAZ domain-containing protein 1-like [Manihot esculenta]
				FtPinG0404759000				unknown [Lotus japonicus]
				FtPinG0404759200				uncharacterized protein LOC105643279 [Jatropha curcas]
				FtPinG0404759300				lysine/histidine transporter 2-like protein [Trifolium pratense]
				FtPinG0404759600				proline transporter 2-like isoform X1 [Spinacia oleracea]
				FtPinG0404759700				sesquiterpene synthase 2 [Persicaria minor]
				FtPinG0404759900				proline transporter 1-like isoform X1 [Chenopodium quinoa]
				FtPinG0404760100				Cytochrome P450, E-class, group I [Parasponia andersonii]
				FtPinG0404760300				Cytochrome P450, E-class, group I [Parasponia andersonii]
				FtPinG0404760700				allene oxide cyclase, chloroplastic-like [Carica papaya]
				FtPinG0404761000				uncharacterized protein LOC112525617 [Cynara cardunculus var. scolymus]
				FtPinG0404761300				UDP-glycosyltransferase 87A2 [Vitis vinifera]
				FtPinG0404761600				FeS cluster biogenesis [Corchorus capsularis]
				FtPinG0404761700				mangrin family protein [Populus alba]
Ft4	51650001	51750000	368.773	FtPinG0404761900				putative disease resistance protein RGA4 [Spinacia oleracea]
				FtPinG0404762100				putative disease resistance protein RGA4 [Chenopodium quinoa]
				FtPinG0404762300				putative disease resistance protein RGA3 [Spinacia oleracea]
				FtPinG0404762600				PREDICTED: uncharacterized protein LOC104892985 [Beta vulgaris subsp. vulgaris]
				FtPinG0404763000				-
				FtPinG0404763200				putative disease resistance protein RGA3 [Chenopodium quinoa]
				FtPinG0404763400				putative disease resistance protein RGA3 isoform X1 [Spinacia oleracea]
				FtPinG0404763700				PREDICTED: thymidine kinase a [Prunus mume]
				FtPinG0404763900				uncharacterized protein LOC113734257 [Coffea arabica]
				FtPinG0404764200				hypothetical protein CCACVL1_12477 [Corchorus capsularis]
				FtPinG0404764300				uncharacterized protein LOC110749982 [Prunus avium]
				FtPinG0404764700				CXE carboxylesterase [Paeonia suffruticosa]
				FtPinG0404765000				protein NUCLEAR FUSION DEFECTIVE 6, chloroplastic/mitochondrial-like isoform X2 [Chenopodium quinoa]
				FtPinG0404765400				PREDICTED: uncharacterized protein LOC107062267 [Solanum tuberosum]
				FtPinG0404765600				PREDICTED: uncharacterized protein LOC105772213 [Gossypium raimondii]
Ft4	51700001	51800000	172.82	FtPinG0404765700				PREDICTED: uncharacterized protein LOC107062267 [Solanum tuberosum]
				FtPinG0404765900				hypothetical protein CFOL_v3_25684 [Cephalotus follicularis]
				FtPinG0404766400				PREDICTED: serine/threonine-protein kinase STY8 [Beta vulgaris subsp. vulgaris]
				FtPinG0404766600				RNA ligase/cyclic nucleotide phosphodiesterase [Corchorus capsularis]
				FtPinG0404766800				probable leucine-rich repeat receptor-like serine/threonine-protein kinase At3g14840 isoform X3 [Hevea brasiliensis]
				FtPinG0404767300				-
				FtPinG0404767600				LRR_1 domain-containing protein/Pkinase_Tyr domain-containing protein/Malectin domain-containing protein [Cephalotus follicularis]
Ft4	51800001	51900000	133.375	FtPinG0404768400				BES1/BZR1 homolog protein 4-like isoform X1 [Quercus suber]
				FtPinG0404768900				HSF_DNA-bind domain-containing protein [Cephalotus follicularis]
				FtPinG0404769100				putative serine/threonine-protein kinase [Vitis vinifera]
				FtPinG0404769300				cysteine protease XCP2-like [Chenopodium quinoa]
				FtPinG0404769600				U-box domain-containing protein 17-like [Hevea brasiliensis]
				FtPinG0404769700				PREDICTED: protein transport protein Sec61 subunit alpha [Beta vulgaris subsp. vulgaris]
				FtPinG0404769900				PREDICTED: uncharacterized protein LOC100254835 [Vitis vinifera]
				FtPinG0404770100				PREDICTED: ras-related protein RABA1c-like [Gossypium arboreum]
				FtPinG0404770400				transmembrane emp24 domain-containing protein p24beta3 [Spinacia oleracea]
				FtPinG0404770600				lipid transfer-like protein VAS isoform X1 [Quercus suber]
Ft4	51850001	51950000	111.185	FtPinG0404770800				uncharacterized protein LOC8275155 [Ricinus communis]
				FtPinG0404771400				PREDICTED: CBL-interacting serine/threonine-protein kinase 12 [Beta vulgaris subsp. vulgaris]
Ft4	51900001	52000000	80.171	FtPinG0404771500				PREDICTED: plant cysteine oxidase 4 [Vitis vinifera]
				FtPinG0404771900				hypothetical protein DVH24_011412 [Malus domestica]
Ft4	52050001	52150000	205.968	FtPinG0404773400				pentatricopeptide repeat-containing protein At1g07590, mitochondrial-like [Chenopodium quinoa]
				FtPinG0404773700				UDP-glycosyltransferase 74E2-like isoform X1 [Chenopodium quinoa]
				FtPinG0404773900				-
				FtPinG0404774200				50S ribosomal protein L34, chloroplastic [Chenopodium quinoa]
				FtPinG0404774400				protein CHUP1, chloroplastic [Jatropha curcas]
				FtPinG0404774800				PREDICTED: nudix hydrolase 15, mitochondrial [Beta vulgaris subsp. vulgaris]
				FtPinG0404774900				-
				FtPinG0404775100				Delta-cadinene synthase isozyme A, putative [Theobroma cacao]
				FtPinG0404775400				PREDICTED: protein IQ-DOMAIN 1-like [Juglans regia]
				FtPinG0404775600				hypothetical protein D5086_0000264170 [Populus alba]
Ft4	52150001	52250000	184.441	FtPinG0404775700				glutamate receptor 2.9-like [Hevea brasiliensis]
				FtPinG0404775900				PREDICTED: glutamate receptor 2.7 [Vitis vinifera]
				FtPinG0404776100				PREDICTED: D-tyrosyl-tRNA(Tyr) deacylase [Eucalyptus grandis]
				FtPinG0404776500				GDSL-motif lipase/hydrolase family protein [Populus alba]
				FtPinG0404776800				GDSL esterase/lipase At5g45960-like [Spinacia oleracea]
Ft4	52200001	52300000	426.539	FtPinG0404777400				pathogenesis-related genes transcriptional activator PTI5-like [Ziziphus jujuba]
				FtPinG0404777500				PREDICTED: ras-related protein RABA1f [Beta vulgaris subsp. vulgaris]
				FtPinG0404777800				PREDICTED: 28 kDa heat- and acid-stable phosphoprotein isoform X1 [Daucus carota subsp. sativus]
				FtPinG0404777900				peroxidase 60-like [Manihot esculenta]
				FtPinG0404778400				probable aldo-keto reductase 2 [Prosopis alba]
				FtPinG0404778600				hypothetical protein CDL15_Pgr026740 [Punica granatum]
				FtPinG0404778700				hypothetical protein CDL15_Pgr026740 [Punica granatum]
				FtPinG0404778900				uncharacterized protein LOC112025490 [Quercus suber]
				FtPinG0404779200				PREDICTED: uncharacterized protein LOC18590272 isoform X1 [Theobroma cacao]
				FtPinG0480001553				uncharacterized protein LOC106448247 [Brassica napus]
				FtPinG0404779500				uncharacterized protein LOC110798804 [Spinacia oleracea]
				FtPinG0404780000				uncharacterized membrane protein At3g27390 [Camellia sinensis]
				FtPinG0404780200				unknown [Prosopis juliflora]
Ft4	52300001	52400000	122.97	FtPinG0404780800				transcription factor E2FB-like isoform X2 [Durio zibethinus]
				FtPinG0404781000				PREDICTED: nuclear speckle splicing regulatory protein 1-like [Capsicum annuum]
				FtPinG0404781100				protein argonaute 5-like [Manihot esculenta]
				FtPinG0404781400				hypothetical protein EUGRSUZ_K01226 [Eucalyptus grandis]
				FtPinG0404781600				5'-3' exoribonuclease 3 isoform X2 [Prunus persica]
				FtPinG0404781900				hypothetical protein VITISV_032788 [Vitis vinifera]
				FtPinG0404782200				serine/threonine-protein kinase Nek5 [Ziziphus jujuba]
				FtPinG0404782400				PREDICTED: receptor protein kinase TMK1 [Beta vulgaris subsp. vulgaris]
Ft4	52800001	52900000	111.551	FtPinG0404792400				UPF0503 protein At3g09070, chloroplastic-like [Chenopodium quinoa]
				FtPinG0404792600				copia-type polyprotein [Trifolium pratense]
				FtPinG0404793200				probable serine/threonine-protein kinase BSK3 [Chenopodium quinoa]
				FtPinG0404793400				PREDICTED: uncharacterized protein LOC104900030 isoform X1 [Beta vulgaris subsp. vulgaris]
				FtPinG0404793600				uncharacterized protein LOC110800211 isoform X1 [Spinacia oleracea]
				FtPinG0404793700				hypothetical protein CRG98_022178 [Punica granatum]
				FtPinG0404794000				putative RNA-directed DNA polymerase [Medicago truncatula]
Ft4	52850001	52950000	136.206	FtPinG0404794200				copper transporter 1 [Citrus clementina]
				FtPinG0404794400				uncharacterized protein LOC110803610 [Spinacia oleracea]
				FtPinG0404794500				ras-related protein Rab2BV [Beta vulgaris subsp. vulgaris]
				FtPinG0404795100				Translation initiation factor 3, subunit g (eIF-3g) [Handroanthus impetiginosus]
				FtPinG0404795400				L-type lectin-domain containing receptor kinase IV.2-like [Chenopodium quinoa]
				FtPinG0404795700	Yes		Yes	L-type lectin-domain containing receptor kinase IV.2-like [Spinacia oleracea]
				FtPinG0404796000	Yes		Yes	L-type lectin-domain containing receptor kinase IV.2-like [Chenopodium quinoa]
				FtPinG0404796200	Yes		Yes	L-type lectin-domain containing receptor kinase IV.1-like [Camellia sinensis]
				FtPinG0404796400	Yes		Yes	PREDICTED: L-type lectin-domain containing receptor kinase IV.1 [Vitis vinifera]
				FtPinG0404796600	Yes		Yes	L-type lectin-domain containing receptor kinase IV.2-like [Hevea brasiliensis]
				FtPinG0404796800	Yes		Yes	hypothetical protein SOVF_116970 [Spinacia oleracea]
				FtPinG0404797200	Yes		Yes	-
				FtPinG0404797300	Yes		Yes	-
				FtPinG0480001557	Yes		Yes	-
				FtPinG0404797500	Yes		Yes	-
				FtPinG0404797900	Yes		Yes	-
Ft4	53100001	53200000	76.4981	FtPinG0404802000	Yes	Yes	Yes	adenosine phosphoribosyl transferase [Sesuvium portulacastrum]
				FtPinG0404802100		Yes	Yes	zinc finger protein ZAT10-like [Chenopodium quinoa]
				FtPinG0404802400		Yes	Yes	PREDICTED: uncharacterized protein LOC109013982 [Juglans regia]
				FtPinG0404802500		Yes	Yes	probable beta-1,3-galactosyltransferase 14 isoform X1 [Spinacia oleracea]
				FtPinG0404802800		Yes	Yes	unnamed protein product, partial [Vitis vinifera]
				FtPinG0404803000		Yes	Yes	hypothetical protein C5167_010692 [Papaver somniferum]
				FtPinG0404803100		Yes	Yes	PREDICTED: putative cyclin-A3-1 [Vitis vinifera]
				FtPinG0404803300		Yes	Yes	PREDICTED: putative cyclin-A3-1 [Vitis vinifera]
				FtPinG0404803600		Yes	Yes	hypothetical protein SOVF_049680 [Spinacia oleracea]
				FtPinG0404804400		Yes	Yes	-
				FtPinG0404804500		Yes	Yes	-
				FtPinG0404805200		Yes	Yes	uncharacterized protein LOC111487260 [Cucurbita maxima]
Ft5	50001	150000	227.584	FtPinG0504914200				cytochrome P450 94A2-like [Olea europaea var. sylvestris]
				FtPinG0504914400				arogenate dehydratase/prephenate dehydratase 1, chloroplastic [Ziziphus jujuba]
				FtPinG0504914700				Transposon, En/Spm-like protein [Corchorus capsularis]
				FtPinG0504915000				-
				FtPinG0580001571				Retrovirus-related Pol polyprotein from transposon TNT 1-94 [Artemisia annua]
				FtPinG0504911500				chaperonin-like RBCX protein 1, chloroplastic [Quercus suber]
				FtPinG0504912600				-
				FtPinG0504912800				malonyl-CoA decarboxylase, mitochondrial isoform X1 [Quercus suber]
Ft5	150001	250000	408.751	FtPinG0504915300				uncharacterized GPI-anchored protein At1g61900-like [Chenopodium quinoa]
				FtPinG0504915500				syntaxin-124-like [Prosopis alba]
				FtPinG0504915700				cysteine-rich receptor-like protein kinase 10 isoform X1 [Chenopodium quinoa]
				FtPinG0504915900				putative receptor-like protein kinase At4g00960 [Chenopodium quinoa]
				FtPinG0504916100				putative receptor-like protein kinase At4g00960 [Spinacia oleracea]
				FtPinG0504916400				-
				FtPinG0504916600				unnamed protein product, partial [Vitis vinifera]
				FtPinG0504916700				60S ribosomal protein L18a-like [Durio zibethinus]
Ft5	200001	300000	496.446	FtPinG0504917100				uncharacterized protein At4g18257-like [Carica papaya]
				FtPinG0504917400				PREDICTED: guanylate-binding protein 2 [Vitis vinifera]
				FtPinG0504917600				-
				FtPinG0504917800				putative disease resistance protein At4g19050 [Camellia sinensis]
				FtPinG0504918000				PREDICTED: DNA polymerase epsilon subunit D [Eucalyptus grandis]
				FtPinG0504918100				probable calcium-binding protein CML48 [Camellia sinensis]
				FtPinG0504918400				glucan endo-1,3-beta-glucosidase 14 [Cucurbita moschata]
				FtPinG0504918500				hypothetical protein Saspl_004019 [Salvia splendens]
				FtPinG0504918800				probable sodium/metabolite cotransporter BASS4, chloroplastic [Ricinus communis]
				FtPinG0504919000				PREDICTED: peptidyl-prolyl cis-trans isomerase CYP71 isoform X1 [Theobroma cacao]
				FtPinG0504919300				uncharacterized protein LOC110689642 isoform X2 [Chenopodium quinoa]
				FtPinG0504919600				PREDICTED: RNA polymerase II transcription factor B subunit 4-like isoform X1 [Nicotiana tabacum]
				FtPinG0504919800				aspartic proteinase-like protein 2 [Quercus suber]
				FtPinG0504920000				PREDICTED: uncharacterized protein LOC104903581 isoform X1 [Beta vulgaris subsp. vulgaris]
				FtPinG0504920600				uncharacterized protein LOC111011317 [Momordica charantia]
Ft5	250001	350000	494.185	FtPinG0504920700				uncharacterized protein LOC110682236 [Chenopodium quinoa]
				FtPinG0504920900				PREDICTED: uncharacterized protein At1g08160 [Juglans regia]
				FtPinG0504921200				PREDICTED: cysteine-rich receptor-like protein kinase 25 isoform X1 [Gossypium hirsutum]
				FtPinG0504921400				cysteine-rich receptor-like protein kinase 10 [Capsella rubella]
				FtPinG0580001572				cysteine-rich receptor-like protein kinase 25 [Chenopodium quinoa]
				FtPinG0504921800				hypothetical protein CICLE_v10014504mg [Citrus clementina]
				FtPinG0504922000				WRKY transcription factor [Fagopyrum tataricum]
Ft5	300001	400000	419.572	FtPinG0504922200				protein PMR5-like [Chenopodium quinoa]
				FtPinG0504923200				PREDICTED: aspartokinase 1, chloroplastic-like [Tarenaya hassleriana]
				FtPinG0504923500				pre-mRNA-splicing factor ATP-dependent RNA helicase DEAH1 [Jatropha curcas]
				FtPinG0504923900				Retrovirus-related Pol polyprotein from transposon TNT 1-94 [Vitis vinifera]
				FtPinG0504924600				PREDICTED: PLASMODESMATA CALLOSE-BINDING PROTEIN 5 isoform X1 [Beta vulgaris subsp. vulgaris]
				FtPinG0504924900				ras-related protein RABA1f-like [Ziziphus jujuba]
				FtPinG0504925100				zinc finger protein NUTCRACKER-like [Manihot esculenta]
				FtPinG0504925400				dnaJ homolog subfamily B member 13-like [Prosopis alba]
Ft5	400001	500000	189.227	FtPinG0504925800				probable aminotransferase TAT2 [Camellia sinensis]
				FtPinG0504926000				probable aminotransferase TAT2 [Camellia sinensis]
				FtPinG0504926100				ADP,ATP carrier protein 3, mitochondrial-like [Camellia sinensis]
				FtPinG0504926400				pentatricopeptide repeat-containing protein At3g46870 [Sesamum indicum]
				FtPinG0504926700				O-acyltransferase WSD1-like [Hevea brasiliensis]
				FtPinG0504926900				uncharacterized protein LOC114739122 [Prosopis alba]
				FtPinG0504927200				hypothetical protein DVH24_031018 [Malus domestica]
				FtPinG0504927300				transcription factor HY5 [Citrus clementina]
				FtPinG0504927600				-
				FtPinG0504927800				-
				FtPinG0504928000				-
				FtPinG0504928200				-
[truncated: 912 more rows]

## Sheet: Table S7 HW vs NL_XPCLR
Table S7. Putative selective sweeps between HW and NL based on XP-CLR analysis
Chromosome	Region start	Region end	XP-CLR score	Gene ID	Overlap with the domestication sweep between HW and NL illustrated in Zhang et al., 2021			Annotation
					Based on XP-CLR	Based on DCMS	Based on π ratio
Ft1	600001	700000	233.132	FtPinG0100023100				pollen-specific protein SF21-like isoform X1 [Chenopodium quinoa]
				FtPinG0100023400				PREDICTED: 17.6 kDa class I heat shock protein 3-like [Cucumis melo]
				FtPinG0100023500				mitochondrial substrate carrier family protein P isoform X1 [Prunus persica]
				FtPinG0100023800				beta-glucosidase 11-like [Camellia sinensis]
				FtPinG0100024000				PREDICTED: beta-glucosidase 11 [Vitis vinifera]
				FtPinG0100024200				PREDICTED: beta-glucosidase 11-like [Juglans regia]
				FtPinG0100024700				PREDICTED: gibberellin-regulated protein 13 isoform X1 [Beta vulgaris subsp. vulgaris]
				FtPinG0100025000				pentatricopeptide repeat-containing protein At2g15690, mitochondrial-like [Quercus suber]
				FtPinG0100025100				probable acyl-[acyl-carrier-protein]--UDP-N-acetylglucosamine O-acyltransferase, mitochondrial isoform X1 [Chenopodium quinoa]
				FtPinG0100025300				putative MYB transcription factor [Avicennia marina]
				FtPinG0100025600				K(+) efflux antiporter 4 [Arachis hypogaea]
Ft1	650001	750000	165.713	FtPinG0100025900				1-aminocyclopropane-1-carboxylate oxidase 1 [Spinacia oleracea]
				FtPinG0100026200				hypothetical protein TEA_002308 [Camellia sinensis var. sinensis]
				FtPinG0100026400				PRA1 family protein F2-like [Herrania umbratica]
				FtPinG0100026600				thioredoxin-like 2, chloroplastic [Camellia sinensis]
				FtPinG0100026800				glutamate-rich WD repeat-containing protein 1-like [Chenopodium quinoa]
				FtPinG0100027000				wall-associated receptor kinase-like 1 [Chenopodium quinoa]
				FtPinG0100027400				PREDICTED: wall-associated receptor kinase-like 2 isoform X1 [Beta vulgaris subsp. vulgaris]
				FtPinG0100027600				-
				FtPinG0100027900				-
				FtPinG0100028200				putative wall-associated receptor kinase-like 16 [Chenopodium quinoa]
Ft1	750001	850000	98.2424	FtPinG0100028400				wall-associated receptor kinase-like 1 [Chenopodium quinoa]
				FtPinG0100028600				uncharacterized protein LOC110701590 [Chenopodium quinoa]
				FtPinG0100028800				PREDICTED: uncharacterized protein LOC109009651 [Juglans regia]
				FtPinG0100029200				putative GATA transcription factor 22 [Hevea brasiliensis]
				FtPinG0100029400				uncharacterized protein LOC114290466 isoform X1 [Camellia sinensis]
				FtPinG0100029600				PREDICTED: transmembrane 9 superfamily member 7 [Beta vulgaris subsp. vulgaris]
				FtPinG0100029800				WD-40 repeat-containing protein MSI4-like [Chenopodium quinoa]
				FtPinG0100030400				PREDICTED: transmembrane protein 258-like [Nicotiana sylvestris]
				FtPinG0100030500				uncharacterized protein LOC8272553 [Ricinus communis]
				FtPinG0100031200				root phototropism protein 2 isoform X1 [Olea europaea var. sylvestris]
Ft1	1000001	1100000	307.722	FtPinG0100034900				PREDICTED: uncharacterized protein LOC104892985 [Beta vulgaris subsp. vulgaris]
				FtPinG0100035100				-
				FtPinG0100035300				PREDICTED: disease resistance protein RGA2-like [Beta vulgaris subsp. vulgaris]
				FtPinG0100035800				putative transcription factor bHLH041 [Chenopodium quinoa]
				FtPinG0100035900				Heat stress transcription factor A-2 [Vitis vinifera]
				FtPinG0100036200				PREDICTED: BTB/POZ domain and ankyrin repeat-containing protein NPR1 [Juglans regia]
				FtPinG0100036300				PREDICTED: IQ domain-containing protein IQM1 [Beta vulgaris subsp. vulgaris]
				FtPinG0100036500				casein kinase 1-like protein 2 [Populus trichocarpa]
				FtPinG0100036800				uncharacterized protein LOC111441046 [Cucurbita moschata]
				FtPinG0100037000				PREDICTED: diacylglycerol O-acyltransferase 1 [Beta vulgaris subsp. vulgaris]
				FtPinG0100037400				PREDICTED: telomere repeat-binding factor 4 [Nelumbo nucifera]
				FtPinG0100037500				PREDICTED: glycylpeptide N-tetradecanoyltransferase 1 [Gossypium arboreum]
Ft1	12800001	12900000	126.554	FtPinG0100315300				hypothetical protein SOVF_073070 [Spinacia oleracea]
				FtPinG0100315500				Receptor-like protein kinase FERONIA [Vitis vinifera]
				FtPinG0100315900				PREDICTED: AAA-ATPase At3g28580-like [Beta vulgaris subsp. vulgaris]
				FtPinG0100316200				PREDICTED: receptor-like protein kinase FERONIA [Gossypium raimondii]
				FtPinG0100316600				hypothetical protein GOBAR_DD00397 [Gossypium barbadense]
				FtPinG0100316800				receptor-like protein kinase FERONIA isoform X1 [Camellia sinensis]
				FtPinG0100317000				receptor-like protein kinase FERONIA [Medicago truncatula]
				FtPinG0100317400				Enolase [Parasponia andersonii]
Ft1	15900001	16000000	110.03	FtPinG0100387600				LOW QUALITY PROTEIN: beta-galactosidase 15-like [Hevea brasiliensis]
				FtPinG0100387700				hypothetical protein SOVF_088680 [Spinacia oleracea]
				FtPinG0100387900				DNA ligase 6 isoform X1 [Citrus clementina]
				FtPinG0100388100				PREDICTED: 2-hydroxyacyl-CoA lyase [Vitis vinifera]
Ft1	16300001	16400000	87.868	FtPinG0100392700				PREDICTED: protein COBRA-like isoform X1 [Nelumbo nucifera]
				FtPinG0100393000				COBRA-like protein 4 [Camellia sinensis]
				FtPinG0100393100				PREDICTED: uncharacterized protein LOC104904287 [Beta vulgaris subsp. vulgaris]
				FtPinG0100393400				PREDICTED: protein FIZZY-RELATED 3 [Theobroma cacao]
				FtPinG0180000089				hypothetical protein COLO4_15081 [Corchorus olitorius]
				FtPinG0100393600				Protein strictosidine synthase-like 12 [Vitis vinifera]
				FtPinG0100393700				-
				FtPinG0100393900				hypothetical protein SOVF_123180 [Spinacia oleracea]
				FtPinG0100394200				Aspartic proteinase PCS1 [Vitis vinifera]
Ft1	16450001	16550000	122.494	FtPinG0100394500				uncharacterized protein LOC110722306 [Chenopodium quinoa]
				FtPinG0180000090				uncharacterized protein LOC114391466 [Glycine soja]
				FtPinG0100395000				uncharacterized protein LOC110722306 [Chenopodium quinoa]
				FtPinG0100395300				Amino acid transporter, transmembrane domain containing protein [Parasponia andersonii]
				FtPinG0100395600				-
				FtPinG0100395700				-
				FtPinG0100395900				PREDICTED: probable sugar phosphate/phosphate translocator At3g11320 [Beta vulgaris subsp. vulgaris]
				FtPinG0100396200				LIM domain-containing protein WLIM2b-like [Chenopodium quinoa]
Ft1	16500001	16600000	109.071	FtPinG0100396400				glucan endo-1,3-beta-glucosidase 13-like [Chenopodium quinoa]
				FtPinG0100396500				laccase-4-like [Chenopodium quinoa]
				FtPinG0100396700				PREDICTED: transcription factor DIVARICATA [Beta vulgaris subsp. vulgaris]
Ft1	16550001	16650000	72.2167	FtPinG0100397000				coronatine-insensitive protein 1-like [Camellia sinensis]
				FtPinG0100397400				-
				FtPinG0100397600				PREDICTED: uncharacterized protein LOC100251255 [Vitis vinifera]
Ft1	21400001	21500000	147.016	FtPinG0180000124				uncharacterized protein LOC110726522 [Chenopodium quinoa]
				FtPinG0100476700				Ankyrin repeat-containing protein [Morus notabilis]
				FtPinG0100476900				Ycf1 (chloroplast) [Fagopyrum dibotrys]
				FtPinG0100477400				hypothetical protein DVH24_018199, partial [Malus domestica]
				FtPinG0100477500				hypothetical protein B456_004G053400 [Gossypium raimondii]
				FtPinG0100477700				hypothetical protein CK203_082075 [Vitis vinifera]
				FtPinG0100478000				uncharacterized protein LOC101248116 [Solanum lycopersicum]
Ft1	21450001	21550000	112.562	FtPinG0100478400				Bidirectional sugar transporter like [Actinidia chinensis var. chinensis]
				FtPinG0100478800				E3 ubiquitin-protein ligase MIEL1-like [Coffea arabica]
				FtPinG0100479000				monothiol glutaredoxin-S9-like [Camellia sinensis]
				FtPinG0100479200				PREDICTED: glutaredoxin-C11 [Beta vulgaris subsp. vulgaris]
Ft1	23350001	23450000	151.826	FtPinG0100505100	Yes			unnamed protein product, partial [Vitis vinifera]
				FtPinG0100505600	Yes			glycine-rich domain-containing protein 1 isoform X1 [Abrus precatorius]
				FtPinG0100505700	Yes			protein EXORDIUM-like 2 [Quercus suber]
				FtPinG0100506000	Yes			PREDICTED: LOW QUALITY PROTEIN: DNA mismatch repair protein MSH3 [Beta vulgaris subsp. vulgaris]
				FtPinG0100506100	Yes			hypothetical protein GOBAR_DD14609 [Gossypium barbadense]
				FtPinG0100506400	Yes			pathogenesis-related protein 10 [Rheum australe]
				FtPinG0100506600				pathogenesis-related protein 10 [Rheum australe]
				FtPinG0100506800				pathogenesis-related protein 10 [Rheum australe]
Ft1	24450001	24550000	338.956	FtPinG0100520800				calmodulin-interacting protein 111-like isoform X2 [Chenopodium quinoa]
				FtPinG0100521400				stomatal closure-related actin-binding protein 3-like [Chenopodium quinoa]
				FtPinG0100521600				probable mediator of RNA polymerase II transcription subunit 26b [Prunus avium]
Ft1	25100001	25200000	81.0837	FtPinG0100532200				hypothetical protein SOVF_085780 [Spinacia oleracea]
Ft1	25150001	25250000	219.936	FtPinG0100532500				regulatory protein NPR5-like isoform X1 [Helianthus annuus]
				FtPinG0100532800				PREDICTED: peroxiredoxin-2B [Nicotiana sylvestris]
Ft1	25250001	25350000	98.5924	FtPinG0100533400				probable methyltransferase PMT7 isoform X1 [Chenopodium quinoa]
				FtPinG0100533600				PREDICTED: short integuments 2, mitochondrial isoform X1 [Vitis vinifera]
				FtPinG0100533700				uncharacterized protein LOC110707336 [Chenopodium quinoa]
				FtPinG0100534000				PREDICTED: DNA helicase INO80 [Beta vulgaris subsp. vulgaris]
Ft1	25800001	25900000	74.1693	FtPinG0180000167				uncharacterized protein LOC109712070, partial [Ananas comosus]
Ft1	25850001	25950000	230.112	FtPinG0100541400				zinc finger AN1 and C2H2 domain-containing stress-associated protein 11 [Quercus suber]
				FtPinG0100542000				calcium-dependent protein kinase 32-like [Herrania umbratica]
				FtPinG0100542200				-
				FtPinG0100542300				remorin 4.1-like [Coffea arabica]
				FtPinG0100542500				guanylate kinase 2-like [Spinacia oleracea]
Ft1	25900001	26000000	148.107	FtPinG0100542800				hypothetical protein BVRB_3g061280 [Beta vulgaris subsp. vulgaris]
				FtPinG0100542900				Dehydration-responsive element-binding protein like [Actinidia chinensis var. chinensis]
				FtPinG0100543200				DNA-binding protein SMUBP-2 [Spinacia oleracea]
				FtPinG0100543400				uncharacterized protein LOC110651851 [Hevea brasiliensis]
Ft1	26750001	26850000	136.186	FtPinG0100550100				ribosomal protein L33 (chloroplast) [Fagopyrum tataricum]
				FtPinG0100550400				uncharacterized protein LOC110734170 [Chenopodium quinoa]
				FtPinG0100550500				pre-mRNA-splicing factor RSE1 isoform X1 [Hevea brasiliensis]
				FtPinG0180000169				PREDICTED: uncharacterized protein LOC109135685 [Beta vulgaris subsp. vulgaris]
Ft1	26850001	26950000	83.6664	FtPinG0100550900				hypothetical protein DVH24_013563 [Malus domestica]
Ft1	31450001	31550000	79.2722	FtPinG0100606900			Yes	heat stress transcription factor A-1e-like isoform X1 [Herrania umbratica]
				FtPinG0180000205				LOW QUALITY PROTEIN: uncharacterized protein LOC107017990 [Solanum pennellii]
				FtPinG0180000206				hypothetical protein AXF42_Ash007872 [Apostasia shenzhenica]
				FtPinG0100607800				NADH dehydrogenase [ubiquinone] iron-sulfur protein 6, mitochondrial-like [Hevea brasiliensis]
Ft1	39300001	39400000	90.2778	FtPinG0100691600				uncharacterized protein LOC110734428 [Chenopodium quinoa]
				FtPinG0100691700				-
				FtPinG0180000294				reverse transcriptase [Corchorus capsularis]
				FtPinG0100692200				PREDICTED: 3-ketoacyl-CoA synthase 20 [Eucalyptus grandis]
				FtPinG0100692400				PREDICTED: histone acetyltransferase GCN5 isoform X1 [Erythranthe guttata]
				FtPinG0100693000				putative tryptophan synthase alpha-subunit [Persicaria tinctoria]
Ft1	43850001	43950000	85.4966	FtPinG0100759100				-
				FtPinG0100759400				-
				FtPinG0100759500				uncharacterized protein LOC109820987 [Asparagus officinalis]
				FtPinG0100759800				-
				FtPinG0100760000				-
				FtPinG0100760200				PREDICTED: LOW QUALITY PROTEIN: AP2/ERF and B3 domain-containing transcription factor At1g51120-like [Nicotiana tomentosiformis]
				FtPinG0100760300				PREDICTED: mitogen-activated protein kinase kinase kinase YODA-like [Gossypium hirsutum]
				FtPinG0100760800				short-chain dehydrogenase TIC 32, chloroplastic-like [Quercus suber]
				FtPinG0100761000				aquaporin [Knorringia sibirica]
				FtPinG0180000328				uncharacterized protein LOC110686500 [Chenopodium quinoa]
				FtPinG0100761400				signal peptide peptidase-like 2 [Ziziphus jujuba]
Ft1	44200001	44300000	345.209	FtPinG0100767100				-
				FtPinG0100767300				PREDICTED: uncharacterized protein LOC103937448 [Pyrus x bretschneideri]
				FtPinG0100767500				PREDICTED: tubulin beta chain-like [Populus euphratica]
				FtPinG0100767800				Serine/threonine protein kinase [Handroanthus impetiginosus]
Ft1	44250001	44350000	288.384	FtPinG0100767900				lysine-specific demethylase 5D-like [Chenopodium quinoa]
				FtPinG0100768600				protein SLOW WALKER 1-like [Chenopodium quinoa]
				FtPinG0100768800				PREDICTED: xyloglucan-specific galacturonosyltransferase 1 [Beta vulgaris subsp. vulgaris]
				FtPinG0100769000				hypothetical protein CDL15_Pgr017910 [Punica granatum]
Ft1	44300001	44400000	262.974	FtPinG0100769200				brefeldin A-inhibited guanine nucleotide-exchange protein 2 [Sesamum indicum]
				FtPinG0100769400				brefeldin A-inhibited guanine nucleotide-exchange protein 2-like [Quercus suber]
Ft1	44400001	44500000	154.614	FtPinG0100769600				uncharacterized protein At3g28850-like [Hevea brasiliensis]
				FtPinG0100769700				hypothetical protein TRIUR3_21978 [Triticum urartu]
				FtPinG0100770000				hypothetical protein CDL15_Pgr017909 [Punica granatum]
				FtPinG0180000332				Retrotransposon protein, Ty3-gypsy subclass, putative [Theobroma cacao]
				FtPinG0100770100				uncharacterized protein LOC110807465, partial [Carica papaya]
Ft1	44450001	44550000	296.821	FtPinG0100770300				putative tubby-like domain-containing protein [Rosa chinensis]
				FtPinG0180000333				Uncharacterized protein TCM_027940 [Theobroma cacao]
				FtPinG0100771000				-
				FtPinG0100771100				PREDICTED: protein KRI1 homolog [Gossypium raimondii]
				FtPinG0100771300				PREDICTED: protein KRI1 homolog [Beta vulgaris subsp. vulgaris]
				FtPinG0100772100				hypothetical protein CDL15_Pgr017909 [Punica granatum]
				FtPinG0100772300				LRR_1 domain-containing protein/Pkinase_Tyr domain-containing protein/LRRNT_2 domain-containing protein [Cephalotus follicularis]
Ft1	51300001	51400000	188.11	FtPinG0100907400				D-galacturonate reductase-like [Olea europaea var. sylvestris]
				FtPinG0100907500				-
				FtPinG0100907700				Aspartyl protease APCB1 [Vitis vinifera]
				FtPinG0100908300				D-galacturonate reductase-like [Manihot esculenta]
				FtPinG0100908600				PREDICTED: aluminum-activated malate transporter 9 [Cucumis sativus]
				FtPinG0100908800				PREDICTED: aluminum-activated malate transporter 9 [Beta vulgaris subsp. vulgaris]
				FtPinG0100909000				cucumisin-like [Spinacia oleracea]
				FtPinG0100909200				cucumisin-like [Spinacia oleracea]
				FtPinG0100909600				cucumisin-like [Hevea brasiliensis]
				FtPinG0100909800				PREDICTED: periodic tryptophan protein 2 homolog [Nicotiana sylvestris]
				FtPinG0100910000				uncharacterized protein LOC113729172 [Coffea arabica]
				FtPinG0100910200				-
				FtPinG0100910400				-
				FtPinG0100910500				PREDICTED: transcription termination factor MTERF15, mitochondrial-like [Nicotiana attenuata]
				FtPinG0100910700				PREDICTED: uncharacterized protein LOC105948974 [Erythranthe guttata]
				FtPinG0100911000				uncharacterized protein LOC110618341 isoform X1 [Manihot esculenta]
				FtPinG0100911100				uncharacterized protein LOC105634328 isoform X1 [Jatropha curcas]
Ft1	51350001	51450000	80.7632	FtPinG0100911400				PREDICTED: uncharacterized protein LOC105798007 isoform X1 [Gossypium raimondii]
				FtPinG0100911500				dehydrodolichyl diphosphate synthase complex subunit NUS1 isoform X2 [Spinacia oleracea]
				FtPinG0100911700				hypothetical protein COLO4_12030 [Corchorus olitorius]
				FtPinG0100911900				probable acyl-activating enzyme 17, peroxisomal isoform X2 [Chenopodium quinoa]
Ft1	52100001	52200000	173.403	FtPinG0100928200				eukaryotic translation initiation factor 6-2-like protein [Cinnamomum micranthum f. kanehirae]
				FtPinG0100928800				putative coactivator CBP, KIX domain-containing protein [Medicago truncatula]
				FtPinG0100929100				hypothetical protein D5086_0000044050 [Populus alba]
				FtPinG0100929700				PREDICTED: cleavage stimulation factor subunit 50 [Beta vulgaris subsp. vulgaris]
				FtPinG0100930100				half-size ABC transporter [Fagopyrum esculentum]
				FtPinG0100930300				ras GTPase-activating protein-binding protein 1-like [Chenopodium quinoa]
				FtPinG0180000389				RVP_2 domain-containing protein [Cephalotus follicularis]
				FtPinG0100930500				-
Ft1	53000001	53100000	97.0785	FtPinG0100949800				licodione synthase-like [Manihot esculenta]
				FtPinG0100949900				UDP-glucose: 2-hydroxyflavanone C-glucosyltransferase [Fagopyrum esculentum]
				FtPinG0100950400				mitochondrial uncoupling protein 3-like [Chenopodium quinoa]
				FtPinG0100950500				RecName: Full=UDP-glycosyltransferase 708C1; AltName: Full=C-glucosyltransferase a; Short=FeCGTa; AltName: Full=UDP-glucose:2-hydroxyflavanone C-glucosyltransferase
Ft1	54850001	54950000	112.289	FtPinG0100992500				uncharacterized protein LOC18048640 [Citrus clementina]
				FtPinG0180000399				putative disease resistance protein RGA1 [Quercus suber]
				FtPinG0100992900				PREDICTED: uncharacterized protein LOC109216415 [Nicotiana attenuata]
				FtPinG0100993100				-
				FtPinG0100993300				DNA-(apurinic or apyrimidinic site) lyase [Prunus persica]
				FtPinG0100994000				F-box protein CPR1-like [Coffea arabica]
				FtPinG0100994100				zinc finger CCCH domain-containing protein 43 [Ricinus communis]
				FtPinG0100994400				callose synthase 10 [Spinacia oleracea]
				FtPinG0100995500				PREDICTED: GDSL esterase/lipase At3g48460 [Vitis vinifera]
				FtPinG0100995800				DNA repair protein RAD5B-like [Spinacia oleracea]
Ft1	56250001	56350000	93.2218	FtPinG0101032300				PREDICTED: uncharacterized protein LOC109122513 [Vitis vinifera]
				FtPinG0101032600				hypothetical protein MANES_15G133800 [Manihot esculenta]
				FtPinG0101033000				probable calcium-binding protein CML25 [Ziziphus jujuba]
				FtPinG0101033100				PREDICTED: kirola-like [Erythranthe guttata]
				FtPinG0101033300				MLP-like protein 28 [Ricinus communis]
				FtPinG0101033700				hypothetical protein AALP_AAs50312U000200 [Arabis alpina]
				FtPinG0101033900				MLP-like protein 34-like [Dorcoceras hygrometricum]
				FtPinG0101034100				-
				FtPinG0101034700				-
Ft1	56450001	56550000	303.532	FtPinG0101037700				-
				FtPinG0101037900				proline-rich receptor-like protein kinase PERK8 [Chenopodium quinoa]
				FtPinG0101038400				cleavage and polyadenylation specificity factor subunit 3-II isoform X1 [Camellia sinensis]
				FtPinG0101038600				MACPF domain-containing protein At1g14780 [Quercus suber]
				FtPinG0101038700				heat stress transcription factor A-8 [Spinacia oleracea]
				FtPinG0101039100				uncharacterized protein LOC114276210 [Camellia sinensis]
				FtPinG0101039300				-
				FtPinG0101039500				disease resistance RPP13-like protein 4 [Ricinus communis]
				FtPinG0101039700				-
				FtPinG0101040100				PREDICTED: vacuolar fusion protein CCZ1 homolog isoform X1 [Beta vulgaris subsp. vulgaris]
				FtPinG0101040400				PREDICTED: putative disease resistance RPP13-like protein 1 [Fragaria vesca subsp. vesca]
				FtPinG0101040700				protein of unknown function DUF1338 [Macleaya cordata]
Ft1	56500001	56600000	75.8498	FtPinG0101040900				disease resistance protein RGA2-like [Chenopodium quinoa]
				FtPinG0101041700				hypothetical protein VITISV_029829 [Vitis vinifera]
				FtPinG0101042100				Retrovirus-related Pol polyprotein from transposon RE1 [Vitis vinifera]
				FtPinG0101042300				-
				FtPinG0101042500				hypothetical protein DVH24_040285 [Malus domestica]
				FtPinG0101042800				bark storage protein A-like isoform X2 [Camellia sinensis]
Ft1	56600001	56700000	379.45	FtPinG0101043300				-
				FtPinG0101043800				uncharacterized protein A4U43_C05F7290 [Asparagus officinalis]
				FtPinG0101044000				PREDICTED: putative disease resistance RPP13-like protein 1 [Fragaria vesca subsp. vesca]
				FtPinG0101044100				PREDICTED: putative disease resistance RPP13-like protein 1 [Beta vulgaris subsp. vulgaris]
				FtPinG0101044300				PREDICTED: putative disease resistance RPP13-like protein 1 [Beta vulgaris subsp. vulgaris]
				FtPinG0101044500				-
				FtPinG0101045100				-
				FtPinG0101045600				PREDICTED: putative disease resistance RPP13-like protein 1 [Fragaria vesca subsp. vesca]
				FtPinG0101046000				hypothetical protein MANES_15G085900 [Manihot esculenta]
				FtPinG0101046200				putative disease resistance protein RGA3 isoform X1 [Camellia sinensis]
				FtPinG0101046400				putative disease resistance protein At3g14460 [Coffea arabica]
				FtPinG0101046600				PREDICTED: uncharacterized protein LOC104889569 [Beta vulgaris subsp. vulgaris]
				FtPinG0180000406				Uncharacterized protein TCM_027940 [Theobroma cacao]
Ft1	56700001	56800000	127.681	FtPinG0101047000				hypothetical protein HannXRQ_Chr14g0459471 [Helianthus annuus]
				FtPinG0101048200				-
				FtPinG0101048700				putative disease resistance protein RGA3 [Sorghum bicolor]
				FtPinG0101048900				putative disease resistance protein RGA3 [Sorghum bicolor]
				FtPinG0101049100				PREDICTED: putative disease resistance RPP13-like protein 1 [Beta vulgaris subsp. vulgaris]
				FtPinG0101049600				G-type lectin S-receptor-like serine/threonine-protein kinase At1g34300 [Herrania umbratica]
				FtPinG0180000407				G-type lectin S-receptor-like serine/threonine-protein kinase At1g34300 [Herrania umbratica]
				FtPinG0101049700				G-type lectin S-receptor-like serine/threonine-protein kinase At5g24080 [Quercus suber]
				FtPinG0101050200				PREDICTED: 40S ribosomal protein S24-1 [Theobroma cacao]
				FtPinG0101050400				THO complex subunit 2 isoform X2 [Camellia sinensis]
Ft1	57250001	57350000	216.326	FtPinG0101060900				PHD finger protein MALE MEIOCYTE DEATH 1-like [Chenopodium quinoa]
				FtPinG0101061100				PREDICTED: PHD finger protein MALE MEIOCYTE DEATH 1 [Capsicum annuum]
				FtPinG0101061400				protoheme IX farnesyltransferase, mitochondrial-like [Chenopodium quinoa]
				FtPinG0101061600				DNA-directed RNA polymerases II, IV and V subunit 9A [Hevea brasiliensis]
				FtPinG0101061800				systemin receptor SR160 [Camellia sinensis]
				FtPinG0101062200				Integrase [Actinidia chinensis var. chinensis]
				FtPinG0101063300				auxilin-like protein [Trifolium pratense]
Ft1	57600001	57700000	263.373	FtPinG0101070600				cyclin-dependent kinase G-2 isoform X1 [Carica papaya]
				FtPinG0101070800				remorin 4.1 isoform X1 [Jatropha curcas]
				FtPinG0101070900				uncharacterized protein LOC110753139 [Prunus avium]
				FtPinG0101071100				PREDICTED: transmembrane protein 136 [Fragaria vesca subsp. vesca]
				FtPinG0101071400				uncharacterized protein LOC110660205 [Hevea brasiliensis]
				FtPinG0101071600				glyceraldehyde-3-phosphate dehydrogenase [Populus maximowiczii x Populus nigra]
				FtPinG0101071800				signal recognition particle subunit SRP72 [Ziziphus jujuba]
				FtPinG0101072100				hypothetical protein GLYMA_09G133500 [Glycine max]
				FtPinG0101072300				PREDICTED: uncharacterized protein LOC105111104, partial [Populus euphratica]
				FtPinG0101072500				-
				FtPinG0101072700				serine/threonine protein phosphatase 2A 57 kDa regulatory subunit B' theta isoform-like [Chenopodium quinoa]
				FtPinG0101073100				phosphoinositide binding protein [Artemisia annua]
				FtPinG0101073300				serine/threonine protein phosphatase 2A 57 kDa regulatory subunit B' theta isoform-like [Chenopodium quinoa]
				FtPinG0101073800				GTP-binding protein BRASSINAZOLE INSENSITIVE PALE GREEN 2, chloroplastic-like [Chenopodium quinoa]
				FtPinG0101074000				pentatricopeptide repeat-containing protein At4g38150 [Morus notabilis]
				FtPinG0101074600				PREDICTED: cytochrome P450 71A1 [Beta vulgaris subsp. vulgaris]
				FtPinG0101074700				myb-related protein 315-like [Manihot esculenta]
Ft1	57700001	57800000	222.524	FtPinG0101074900				very-long-chain 3-oxoacyl-CoA reductase-like protein At1g24470 [Camellia sinensis]
				FtPinG0101075200				Transferase [Trema orientale]
				FtPinG0101075800				PREDICTED: uncharacterized protein LOC104825540 [Tarenaya hassleriana]
				FtPinG0101076100				probable E3 ubiquitin-protein ligase HERC4 [Chenopodium quinoa]
				FtPinG0101076400				cleavage and polyadenylation specificity factor subunit 6-like [Chenopodium quinoa]
				FtPinG0101076600				-
				FtPinG0101076700				hypothetical protein CUMW_078510 [Citrus unshiu]
				FtPinG0101077000				hypothetical protein SOVF_042460 [Spinacia oleracea]
Ft1	57850001	57950000	77.2304	FtPinG0101079900				PREDICTED: serine/threonine-protein kinase AFC2-like isoform X1 [Beta vulgaris subsp. vulgaris]
				FtPinG0101080200				hypothetical protein CFOL_v3_18416 [Cephalotus follicularis]
				FtPinG0101080400				hypothetical protein CICLE_v10031037mg [Citrus clementina]
				FtPinG0101080900				sufE-like protein 2, chloroplastic isoform X2 [Chenopodium quinoa]
				FtPinG0101081100				eukaryotic translation initiation factor 4B2-like [Hevea brasiliensis]
				FtPinG0101081300				Lipase, GDSL [Corchorus olitorius]
				FtPinG0101081600				PREDICTED: uncharacterized protein LOC104897184 [Beta vulgaris subsp. vulgaris]
				FtPinG0101081800				PREDICTED: uncharacterized protein LOC104897184 [Beta vulgaris subsp. vulgaris]
				FtPinG0101082000				uncharacterized protein LOC110712611 isoform X2 [Chenopodium quinoa]
				FtPinG0101082100			Yes	BTB/POZ domain-containing protein At1g67900 [Ricinus communis]
				FtPinG0101082400			Yes	ethylene-responsive transcription factor ESR2-like [Camellia sinensis]
				FtPinG0101082600			Yes	LOW QUALITY PROTEIN: plant intracellular Ras-group-related LRR protein 1-like [Camellia sinensis]
				FtPinG0101082800			Yes	Adenylate kinase isoenzyme 6-like [Vitis vinifera]
				FtPinG0101082900			Yes	Phosphate transporter [Parasponia andersonii]
Ft1	59300001	59400000	158.415	FtPinG0101118200				PREDICTED: E3 ubiquitin-protein ligase ORTHRUS 2 [Beta vulgaris subsp. vulgaris]
				FtPinG0101118400				UDP-glucose 6-dehydrogenase family protein 1 [Diospyros kaki]
				FtPinG0101118600				hypothetical protein [Delphinium grandiflorum]
				FtPinG0101118800				PREDICTED: lignin-forming anionic peroxidase-like [Ipomoea nil]
				FtPinG0101119100				suppressor of Mek1-like [Chenopodium quinoa]
				FtPinG0101119300				Target SNARE coiled-coil domain [Macleaya cordata]
				FtPinG0101119600				-
				FtPinG0101119700				-
				FtPinG0101120000				low-temperature inducible [Rheum australe]
				FtPinG0101120100				-
				FtPinG0101120400				Protein of unknown function DUF863, plant protein [Actinidia chinensis var. chinensis]
				FtPinG0101120600				uncharacterized protein LOC110722325 [Chenopodium quinoa]
				FtPinG0101121000				uncharacterized protein LOC110616364 [Manihot esculenta]
				FtPinG0101121300				3-hydroxyisobutyryl-CoA hydrolase-like protein 3, mitochondrial [Camellia sinensis]
Ft1	59400001	59500000	191.167	FtPinG0101121500				uncharacterized protein LOC110616364 [Manihot esculenta]
				FtPinG0101121700				hydroquinone glucosyltransferase [Jatropha curcas]
				FtPinG0101122600				PREDICTED: uncharacterized protein LOC104897837 isoform X1 [Beta vulgaris subsp. vulgaris]
				FtPinG0101122700				DHHC-type zinc finger family protein isoform 1 [Theobroma cacao]
				FtPinG0101122900				PREDICTED: uncharacterized protein LOC104897842 [Beta vulgaris subsp. vulgaris]
				FtPinG0101123200				LOW QUALITY PROTEIN: CSC1-like protein At1g69450 [Durio zibethinus]
				FtPinG0101123400				transmembrane emp24 domain-containing protein p24delta9-like [Chenopodium quinoa]
				FtPinG0101123900				uncharacterized protein At1g04910 [Spinacia oleracea]
Ft1	59450001	59550000	501.38	FtPinG0101124100				hypothetical protein CQW23_19823 [Capsicum baccatum]
				FtPinG0101124300				Methyltransferase type [Trema orientale]
				FtPinG0101124600				-
				FtPinG0101124700				expansin 1 [Fagopyrum tataricum]
				FtPinG0101125000				hypothetical protein SOVF_087600 [Spinacia oleracea]
				FtPinG0101125200				Ureide_permease domain-containing protein [Cephalotus follicularis]
				FtPinG0101125400				erlin-1 [Manihot esculenta]
				FtPinG0101125900				uncharacterized protein LOC113866003 [Abrus precatorius]
				FtPinG0101126100				probable 6-phosphogluconolactonase 2 [Chenopodium quinoa]
				FtPinG0101126300				protein CRABS CLAW-like [Chenopodium quinoa]
				FtPinG0101126600				unnamed protein product, partial [Vitis vinifera]
Ft1	59500001	59600000	414.428	FtPinG0101126900				-
				FtPinG0101127100				APETALA1-like protein [Fagopyrum esculentum]
				FtPinG0101127400				uncharacterized protein LOC8264588, partial [Ricinus communis]
				FtPinG0101127600				uncharacterized protein LOC111283165 isoform X2 [Durio zibethinus]
				FtPinG0101127800				hypothetical protein BVRB_6g139830 [Beta vulgaris subsp. vulgaris]
				FtPinG0101128000				ACT domain-containing protein ACR4-like isoform X1 [Chenopodium quinoa]
Ft1	59550001	59650000	257.552	FtPinG0101128100				hypothetical protein CUMW_080860 [Citrus unshiu]
				FtPinG0101128800				cytosolic sulfotransferase 12-like protein [Cinnamomum micranthum f. kanehirae]
				FtPinG0101128900				D-aminoacyl-tRNA deacylase-like [Durio zibethinus]
				FtPinG0101129300				PREDICTED: uncharacterized protein LOC104896134 [Beta vulgaris subsp. vulgaris]
				FtPinG0101129500				-
Ft1	59600001	59700000	95.2168	FtPinG0101129700				uncharacterized protein LOC112028758 [Quercus suber]
				FtPinG0101130000				transcription factor BIM2 isoform X2 [Vigna unguiculata]
				FtPinG0101130200				hypothetical protein CISIN_1g019960mg [Citrus sinensis]
				FtPinG0101130500				phosphatidylinositol 4-kinase gamma 5 [Herrania umbratica]
				FtPinG0101130800				PREDICTED: uncharacterized protein LOC104896146 [Beta vulgaris subsp. vulgaris]
				FtPinG0101131200				mediator of RNA polymerase II transcription subunit 15a isoform X2 [Camellia sinensis]
				FtPinG0101131400				phytochrome C, partial [Hypecoum imberbe]
Ft1	60100001	60200000	356.657	FtPinG0180000416				uncharacterized protein LOC110798874 [Spinacia oleracea]
				FtPinG0101146700				-
				FtPinG0101147400				PREDICTED: uncharacterized protein LOC100852679 [Vitis vinifera]
				FtPinG0101147600				uncharacterized protein LOC110739018 [Chenopodium quinoa]
				FtPinG0101147800				-
				FtPinG0101147900				-
				FtPinG0101148400				serine/threonine-protein kinase WAG1-like [Chenopodium quinoa]
				FtPinG0101148500				PREDICTED: serine/threonine-protein kinase WAG1 [Beta vulgaris subsp. vulgaris]
				FtPinG0101148800				protein FATTY ACID EXPORT 2, chloroplastic-like [Chenopodium quinoa]
				FtPinG0101148900				Monogalactosyldiacylglycerol synthase [Actinidia chinensis var. chinensis]
				FtPinG0101149100				peroxisomal (S)-2-hydroxy-acid oxidase isoform X2 [Cicer arietinum]
				FtPinG0101150000				PREDICTED: 9-cis-epoxycarotenoid dioxygenase NCED3, chloroplastic [Theobroma cacao]
				FtPinG0101150200				protein NLP2-like [Chenopodium quinoa]
Ft1	60300001	60400000	153.201	FtPinG0101153300				PREDICTED: cytochrome P450 72A15 [Beta vulgaris subsp. vulgaris]
				FtPinG0101153600				PREDICTED: solanesyl diphosphate synthase 1-like [Gossypium hirsutum]
				FtPinG0101153700				PREDICTED: nuclear pore complex protein NUP96 [Beta vulgaris subsp. vulgaris]
				FtPinG0101154100				sm-like protein LSM8 isoform X2 [Phalaenopsis equestris]
				FtPinG0180000417				hypothetical protein GOBAR_DD35652 [Gossypium barbadense]
Ft1	60350001	60450000	370.429	FtPinG0180000418				hypothetical protein EUGRSUZ_I00549 [Eucalyptus grandis]
				FtPinG0180000419				hypothetical protein EUGRSUZ_I00549 [Eucalyptus grandis]
				FtPinG0101155100				probable pectinesterase/pectinesterase inhibitor 51 [Chenopodium quinoa]
				FtPinG0180000420				putative disease resistance protein RGA4 [Quercus suber]
				FtPinG0101155600				PREDICTED: uncharacterized protein LOC100260583 isoform X2 [Vitis vinifera]
				FtPinG0101155800				protein ARABIDILLO 1 [Jatropha curcas]
Ft1	60400001	60500000	385.462	FtPinG0101157100				cationic amino acid transporter 9, chloroplastic-like [Chenopodium quinoa]
				FtPinG0101157400				peptidyl-prolyl cis-trans isomerase FKBP20-2, chloroplastic isoform X2 [Manihot esculenta]
				FtPinG0101157500				actin-related protein 2/3 complex subunit 5A [Spinacia oleracea]
				FtPinG0101157800				cytochrome P450 76AD1-like protein [Seguieria aculeata]
				FtPinG0101158000				PREDICTED: cytochrome P450 76AD1 [Vitis vinifera]
				FtPinG0101158200				cytochrome P450 76AD1-like [Chenopodium quinoa]
				FtPinG0101158300				Retrovirus-related Pol polyprotein from transposon TNT 1-94 [Cajanus cajan]
				FtPinG0101158600				cytochrome P450 76AD1-like protein [Seguieria aculeata]
				FtPinG0101159000				cytochrome P450 76AD1-like protein, partial [Talinum sp. YY-2015]
				FtPinG0101159400				cytochrome P450 76AD1-like [Chenopodium quinoa]
				FtPinG0101159500				hydroxycinnamoyl-coenzyme A quinate transperase [Fagopyrum tataricum]
				FtPinG0101159800				cytochrome P450 76AD1-like [Chenopodium quinoa]
				FtPinG0101160200				cytochrome P450 76AD1-like protein, partial [Talinum sp. YY-2015]
				FtPinG0101160400				PREDICTED: cytochrome P450 76AD1-like isoform X1 [Beta vulgaris subsp. vulgaris]
				FtPinG0101160500				fasciclin-like arabinogalactan protein 10 [Ricinus communis]
				FtPinG0101160800				Bromodomain adjacent to zinc finger domain 1A [Gossypium arboreum]
				FtPinG0101161000				-
Ft1	60550001	60650000	183.714	FtPinG0101161800				PREDICTED: brefeldin A-inhibited guanine nucleotide-exchange protein 2 [Vitis vinifera]
				FtPinG0101162000				LOB domain-containing protein 18-like [Cucurbita moschata]
				FtPinG0101162100				65-kDa microtubule-associated protein 3-like [Dorcoceras hygrometricum]
				FtPinG0101162300				uncharacterized protein LOC107435700 [Ziziphus jujuba]
				FtPinG0101162500				hypothetical protein SOVF_132260 [Spinacia oleracea]
				FtPinG0101162700				hypothetical protein SOVF_035240 [Spinacia oleracea]
				FtPinG0101163200				PREDICTED: proteasome subunit beta type-1 [Beta vulgaris subsp. vulgaris]
				FtPinG0101163400				PREDICTED: protein transport Sec1a [Beta vulgaris subsp. vulgaris]
				FtPinG0101163500				probable protein S-acyltransferase 14 [Chenopodium quinoa]
Ft1	60750001	60850000	123.699	FtPinG0101166500				PREDICTED: probable pectinesterase/pectinesterase inhibitor 60 [Ipomoea nil]
				FtPinG0101166800				PREDICTED: uncharacterized protein LOC101300951 [Fragaria vesca subsp. vesca]
				FtPinG0101166900				Golgi SNAP receptor complex member 1-2 [Manihot esculenta]
				FtPinG0101167500				PREDICTED: axial regulator YABBY 1 isoform X2 [Pyrus x bretschneideri]
				FtPinG0101168000				unknown [Lotus japonicus]
				FtPinG0101168200				hypothetical protein SOVF_160980 [Spinacia oleracea]
				FtPinG0101168300				PREDICTED: uncharacterized protein LOC109017787 [Juglans regia]
				FtPinG0101168900				zinc finger protein [Macleaya cordata]
				FtPinG0101169100				vesicle-associated protein 1-3 [Ricinus communis]
				FtPinG0101169300				-
				FtPinG0101169600				BTB/POZ domain-containing protein NPY1-like [Chenopodium quinoa]
				FtPinG0101169700				uncharacterized protein LOC18055134 [Citrus clementina]
Ft1	60900001	61000000	73.6779	FtPinG0101170300	Yes			PREDICTED: scarecrow-like protein 27 [Vitis vinifera]
				FtPinG0101170500	Yes			scarecrow-like protein 6 [Camellia sinensis]
				FtPinG0101171000	Yes			PREDICTED: vesicle-associated protein 1-2 [Theobroma cacao]
				FtPinG0101171600	Yes			SPX domain-containing protein 3 [Herrania umbratica]
				FtPinG0101171800	Yes			PREDICTED: protein transport protein SEC16B homolog [Vitis vinifera]
				FtPinG0101171900	Yes			PKS-NRPS hybrid synthetase CHGG_01239-like [Malus domestica]
				FtPinG0101172300	Yes			-
				FtPinG0101172600	Yes			PREDICTED: zinc finger protein ZAT9-like [Nicotiana sylvestris]
				FtPinG0101173200	Yes			transcription factor UNE10 [Ricinus communis]
				FtPinG0180000422	Yes			Retrovirus-related Pol polyprotein from transposon TNT 1-94 [Artemisia annua]
				FtPinG0101174400	Yes			uncharacterized protein LOC110601284 isoform X2 [Manihot esculenta]
Ft2	650001	750000	295.723	FtPinG0201224100				-
				FtPinG0201224400				uncharacterized protein LOC110414502 [Herrania umbratica]
				FtPinG0201224600				uncharacterized protein LOC110782342 [Spinacia oleracea]
				FtPinG0201224800				casein kinase 1-like protein 10 [Spinacia oleracea]
				FtPinG0201225200				serine/threonine-protein kinase tricorner-like isoform X1 [Chenopodium quinoa]
				FtPinG0201225400				hydroxycinnamoyl-coenzyme A quinate transperase [Fagopyrum tataricum]
				FtPinG0201225600				PREDICTED: probable methyltransferase PMT3 [Beta vulgaris subsp. vulgaris]
				FtPinG0201225700				PREDICTED: protein CUP-SHAPED COTYLEDON 3 [Beta vulgaris subsp. vulgaris]
Ft2	750001	850000	610.485	FtPinG0201225900				PREDICTED: protein LIGHT-DEPENDENT SHORT HYPOCOTYLS 3-like [Gossypium hirsutum]
				FtPinG0280000434				reverse transcriptase [Corchorus capsularis]
				FtPinG0201226100				protein LIGHT-DEPENDENT SHORT HYPOCOTYLS 4-like [Cicer arietinum]
				FtPinG0201226400				hypothetical protein SOVF_045050 isoform A [Spinacia oleracea]
				FtPinG0201226800				uncharacterized protein LOC112019265 isoform X2 [Quercus suber]
				FtPinG0201227000				stromal processing peptidase, chloroplastic-like [Chenopodium quinoa]
				FtPinG0201227100				TOM1-like protein 2 [Spinacia oleracea]
				FtPinG0201227400				13S globulin [Fagopyrum esculentum]
				FtPinG0201227600				protein root UVB sensitive 2, chloroplastic [Rosa chinensis]
Ft2	800001	900000	312.009	FtPinG0201228400				inorganic phosphate transporter 1-4-like [Arachis hypogaea]
				FtPinG0201228600				DNA polymerase kappa-like isoform X1 [Camellia sinensis]
				FtPinG0201228800				probable fructokinase-7 [Durio zibethinus]
				FtPinG0201229000				-
				FtPinG0201229200				PREDICTED: ethylene-responsive transcription factor 1B-like [Ipomoea nil]
Ft2	850001	950000	269.528	FtPinG0201229500				PREDICTED: ethylene-responsive transcription factor ERF098 [Beta vulgaris subsp. vulgaris]
				FtPinG0201229700				-
				FtPinG0201230000				dehydrodolichyl diphosphate synthase 6 isoform X2 [Quercus suber]
				FtPinG0201230200				pentatricopeptide repeat-containing protein At3g61360-like [Ziziphus jujuba]
Ft2	950001	1050000	74.4942	FtPinG0201230300				PREDICTED: RING-H2 finger protein ATL16-like [Nicotiana attenuata]
				FtPinG0201230600				PREDICTED: WAT1-related protein At1g43650 [Beta vulgaris subsp. vulgaris]
				FtPinG0201230900				PREDICTED: uncharacterized protein LOC101216585 [Cucumis sativus]
				FtPinG0201231100				PREDICTED: transcription factor EMB1444 [Beta vulgaris subsp. vulgaris]
Ft2	1000001	1100000	103.112	FtPinG0201231500				hypothetical protein B456_007G093800 [Gossypium raimondii]
				FtPinG0201231800				-
				FtPinG0201232000				putative pentatricopeptide repeat-containing protein At1g12700, mitochondrial [Chenopodium quinoa]
				FtPinG0201232200				putative protease Do-like 14, partial [Olea europaea var. sylvestris]
				FtPinG0201232300				PREDICTED: glu S.griseus protease inhibitor-like [Cucumis sativus]
				FtPinG0201231400				poly [ADP-ribose] polymerase 1 [Quercus suber]
Ft2	1050001	1150000	188.775	FtPinG0201232500				chymotrypsin inhibitor I, A, B and C subunits-like [Spinacia oleracea]
				FtPinG0280000435				Retrovirus-related Pol polyprotein from transposon TNT 1-94 [Artemisia annua]
				FtPinG0201232700				PREDICTED: glu S.griseus protease inhibitor-like [Cucumis sativus]
				FtPinG0201232900				-
				FtPinG0201233300				coenzyme Q-binding protein COQ10 homolog, mitochondrial [Coffea eugenioides]
				FtPinG0201233600				PREDICTED: glu S.griseus protease inhibitor-like [Cucumis sativus]
				FtPinG0201233700				putative protease Do-like 14, partial [Olea europaea var. sylvestris]
				FtPinG0201233900				hypothetical protein DCAR_011992 [Daucus carota subsp. sativus]
				FtPinG0201234100				Proteinase inhibitor [Trema orientale]
				FtPinG0201234400				transcription factor bHLH3-like [Camellia sinensis]
				FtPinG0201234500				CD2 antigen cytoplasmic tail-binding protein like [Actinidia chinensis var. chinensis]
				FtPinG0201235500				PREDICTED: translocon-associated protein subunit alpha [Beta vulgaris subsp. vulgaris]
Ft2	1250001	1350000	73.905	FtPinG0201238400				-
				FtPinG0201238600				-
				FtPinG0201238800				-
				FtPinG0201239000				-
				FtPinG0201239200				-
				FtPinG0280000437				Transposon Ty3-I Gag-Pol polyprotein [Vitis vinifera]
				FtPinG0201239300				PREDICTED: probable histone H2A variant 3 [Beta vulgaris subsp. vulgaris]
				FtPinG0201239600				protein LONGIFOLIA 1 isoform X1 [Jatropha curcas]
				FtPinG0201240000				protein LONGIFOLIA 1-like [Hevea brasiliensis]
				FtPinG0201240200				uncharacterized protein LOC110701590 [Chenopodium quinoa]
				FtPinG0201240400				PREDICTED: peptidyl-prolyl cis-trans isomerase CYP63 isoform X1 [Vitis vinifera]
Ft2	2000001	2100000	87.499	FtPinG0201257200				Pathogenic type III effector avirulence factor Avr cleavage site [Corchorus olitorius]
				FtPinG0201257300				pyruvate dehydrogenase [Dorcoceras hygrometricum]
Ft2	2050001	2150000	107.048	FtPinG0201257500				hypothetical protein EUGRSUZ_H00727 [Eucalyptus grandis]
				FtPinG0201257700				guard cell S-type anion channel SLAC1 [Prosopis alba]
				FtPinG0201257900				Embryonic stem cell-specific 5-hydroxymethylcytosine-binding protein [Actinidia chinensis var. chinensis]
				FtPinG0201258100				hypothetical protein SOVF_084250 [Spinacia oleracea]
				FtPinG0201258400				hypothetical protein COLO4_04503 [Corchorus olitorius]
				FtPinG0201259200				cysteine-rich repeat secretory protein 55-like [Chenopodium quinoa]
				FtPinG0201259400				hypothetical protein COLO4_04503 [Corchorus olitorius]
				FtPinG0201259500				-
				FtPinG0201259800				PREDICTED: delta-aminolevulinic acid dehydratase, chloroplastic [Populus euphratica]
Ft2	2100001	2200000	87.3329	FtPinG0201260400				hypothetical protein COLO4_04503 [Corchorus olitorius]
				FtPinG0201260800				PREDICTED: BTB/POZ domain-containing protein POB1-like isoform X1 [Juglans regia]
				FtPinG0201261000				uncharacterized protein LOC105059301 [Elaeis guineensis]
				FtPinG0201261200				BTB/POZ-like protein [Corchorus olitorius]
				FtPinG0201261600				probable disease resistance protein At4g27220 isoform X3 [Citrus sinensis]
				FtPinG0201261800				disease resistance protein At4g27190-like [Citrus sinensis]
				FtPinG0201262000				PREDICTED: uncharacterized protein LOC18507145 [Theobroma cacao]
				FtPinG0201262200				disease resistance protein At4g27190-like [Camellia sinensis]
				FtPinG0201262400				LOW QUALITY PROTEIN: uncharacterized protein LOC110655256, partial [Hevea brasiliensis]
Ft2	2350001	2450000	283.141	FtPinG0201269300				PREDICTED: adenylylsulfatase HINT3 [Beta vulgaris subsp. vulgaris]
				FtPinG0201269600				hypothetical protein DVH24_028530 [Malus domestica]
				FtPinG0201269700				PREDICTED: V-type proton ATPase subunit D [Theobroma cacao]
				FtPinG0201270200				aspartate, glycine, lysine and serine-rich-like protein [Cinnamomum micranthum f. kanehirae]
				FtPinG0201270400				hypothetical protein BVRB_1g020540 [Beta vulgaris subsp. vulgaris]
Ft2	2400001	2500000	343.815	FtPinG0201270500				PREDICTED: transcription factor bHLH78 [Beta vulgaris subsp. vulgaris]
				FtPinG0201270800				PREDICTED: defensin-like protein AX1 [Beta vulgaris subsp. vulgaris]
				FtPinG0201271100				serine/threonine-protein kinase MHK isoform X1 [Spinacia oleracea]
				FtPinG0201271700				protein transport protein SEC23 [Ziziphus jujuba]
				FtPinG0201272200				protein transport protein SEC23 [Carica papaya]
				FtPinG0201272300				PREDICTED: uncharacterized protein LOC104900181 [Beta vulgaris subsp. vulgaris]
				FtPinG0280000444				-
				FtPinG0201272500				uncharacterized protein LOC110648896 [Hevea brasiliensis]
				FtPinG0201272800				Cyclin [Trema orientale]
				FtPinG0201273000				cyclin-C1-2 [Cajanus cajan]
				FtPinG0201273200				PREDICTED: uncharacterized protein LOC100249654 [Vitis vinifera]
Ft2	2500001	2600000	515.003	FtPinG0201273300				PREDICTED: putative ER lumen protein-retaining receptor C28H8.4 [Vitis vinifera]
				FtPinG0201274100				PREDICTED: ninja-family protein 5-like [Juglans regia]
				FtPinG0201274300				putative G3BP-like protein [Jatropha curcas]
				FtPinG0201274600				PREDICTED: galacturonosyltransferase 8 [Beta vulgaris subsp. vulgaris]
				FtPinG0201274700				AP2/ERF domain-containing transcription factor [Vernicia montana]
				FtPinG0201275000				PREDICTED: glucan endo-1,3-beta-glucosidase 5 [Beta vulgaris subsp. vulgaris]
				FtPinG0201275200				hypothetical protein CDL15_Pgr005297 [Punica granatum]
				FtPinG0280000445				uncharacterized protein A4U43_C05F7290 [Asparagus officinalis]
				FtPinG0201275400				-
				FtPinG0201275800				uncharacterized protein LOC111446364 [Cucurbita moschata]
				FtPinG0201275900				-
				FtPinG0201276200				O-acyltransferase WSD1-like [Prunus avium]
Ft2	2900001	3000000	93.575	FtPinG0201286300				transcription factor PIF1-like isoform X1 [Manihot esculenta]
				FtPinG0201286600				PREDICTED: zinc finger HIT domain-containing protein 3-like isoform X1 [Juglans regia]
				FtPinG0280000446				Retrovirus-related Pol polyprotein from transposon 17.6 [Vitis vinifera]
				FtPinG0201286900				protein RETICULATA-RELATED 3, chloroplastic-like [Sesamum indicum]
				FtPinG0201287400				-
				FtPinG0201287500				transcription factor VP-1 homologue [Fagopyrum esculentum]
				FtPinG0201287700				-
Ft2	3000001	3100000	120.8	FtPinG0201288100				-
				FtPinG0201288700				-
				FtPinG0201288900				-
				FtPinG0201289200				-
Ft2	3050001	3150000	432.75	FtPinG0201289400				LRR receptor-like serine/threonine-protein kinase RCH1 [Chenopodium quinoa]
				FtPinG0201289600				alcohol dehydrogenase 1-like [Chenopodium quinoa]
				FtPinG0201289800				probable pectate lyase 8 [Spinacia oleracea]
				FtPinG0201290000				V-type proton ATPase subunit H [Coffea arabica]
				FtPinG0201290100				PREDICTED: DNA-directed RNA polymerase III subunit RPC6-like [Vitis vinifera]
				FtPinG0201290300				hypothetical protein COLO4_11665 [Corchorus olitorius]
				FtPinG0201291000				sterol 3-beta-glucosyltransferase UGT80A2-like [Chenopodium quinoa]
				FtPinG0201291200				PREDICTED: protein PLASTID TRANSCRIPTIONALLY ACTIVE 14 isoform X4 [Vitis vinifera]
				FtPinG0201291500				uncharacterized protein LOC110731868 [Chenopodium quinoa]
				FtPinG0201291700				hypothetical protein SOVF_091960 [Spinacia oleracea]
				FtPinG0201292000				PREDICTED: sm-like protein LSM5 [Camelina sativa]
				FtPinG0201292300				Cell wall integrity transcriptional regulator like [Actinidia chinensis var. chinensis]
				FtPinG0201292500				protein SULFUR DEFICIENCY-INDUCED 1-like [Chenopodium quinoa]
				FtPinG0201292700				uncharacterized protein At4g13200, chloroplastic [Camellia sinensis]
				FtPinG0201293000				PREDICTED: cleavage and polyadenylation specificity factor subunit 3-I isoform X1 [Vitis vinifera]
				FtPinG0201293600				uncharacterized protein LOC110689656 isoform X1 [Chenopodium quinoa]
Ft2	3100001	3200000	186.492	FtPinG0201293800				PREDICTED: probable indole-3-pyruvate monooxygenase YUCCA5 [Nelumbo nucifera]
				FtPinG0201294000				hypothetical protein SOVF_100330 [Spinacia oleracea]
				FtPinG0201294200				ribokinase-like isoform X2 [Chenopodium quinoa]
				FtPinG0201294400				PREDICTED: xyloglucan galactosyltransferase MUR3-like [Vigna angularis]
				FtPinG0201294600				uncharacterized protein LOC110728033 isoform X1 [Chenopodium quinoa]
				FtPinG0201294800				PREDICTED: uncharacterized protein LOC104899314 [Beta vulgaris subsp. vulgaris]
Ft2	3200001	3300000	204.669	FtPinG0201294900				40S ribosomal protein S5-like [Chenopodium quinoa]
				FtPinG0201295200				uncharacterized protein LOC105163463 [Sesamum indicum]
				FtPinG0201295400				Glutathionyl-hydroquinone reductase [Actinidia chinensis var. chinensis]
				FtPinG0201295700				PREDICTED: probable ribonuclease P/MRP protein subunit POP5 [Vitis vinifera]
				FtPinG0201295900				cellulose synthase A catalytic subunit 4 [UDP-forming]-like [Malus domestica]
				FtPinG0201296200				hypothetical protein SOVF_023920 [Spinacia oleracea]
				FtPinG0201296400				probable leucine-rich repeat receptor-like protein kinase At1g35710 [Manihot esculenta]
				FtPinG0201296800				-
				FtPinG0201296900				-
				FtPinG0201297200				PREDICTED: mitochondrial inner membrane protease subunit 1 isoform X1 [Eucalyptus grandis]
				FtPinG0201297800				squamosa promoter-binding-like protein 1 [Chenopodium quinoa]
				FtPinG0201298300				RNA-binding protein NOB1 [Ricinus communis]
Ft2	3600001	3700000	308.622	FtPinG0201305300				PREDICTED: transcription factor bHLH157 [Prunus mume]
				FtPinG0201305600				PREDICTED: serine/threonine-protein kinase BLUS1 isoform X1 [Vitis vinifera]
				FtPinG0201305700				Glycoside hydrolase [Trema orientale]
				FtPinG0201305900				PREDICTED: protein KINESIN LIGHT CHAIN-RELATED 2 [Beta vulgaris subsp. vulgaris]
				FtPinG0201306400				26S proteasome non-ATPase regulatory subunit 8 homolog A-like [Cicer arietinum]
				FtPinG0201306500				probable E3 ubiquitin-protein ligase RHA4A [Chenopodium quinoa]
				FtPinG0201306800				PREDICTED: cellulose synthase-like protein G3 [Beta vulgaris subsp. vulgaris]
				FtPinG0201307000				-
				FtPinG0201307200				PREDICTED: cellulose synthase-like protein G3 [Beta vulgaris subsp. vulgaris]
				FtPinG0280000447				PREDICTED: uncharacterized protein LOC103871122 [Brassica rapa]
Ft2	3750001	3850000	176.41	FtPinG0201307900				auxin response factor 9-like [Spinacia oleracea]
				FtPinG0201308100				ATP-dependent 6-phosphofructokinase 6-like [Prosopis alba]
				FtPinG0201308300				E3 ubiquitin-protein ligase SINAT5-like [Solanum pennellii]
				FtPinG0201309200				PREDICTED: uncharacterized protein At4g10930 [Beta vulgaris subsp. vulgaris]
				FtPinG0201309900				-
				FtPinG0201310100				uncharacterized protein LOC111375478 [Olea europaea var. sylvestris]
				FtPinG0201310300				ubiquitin carboxyl-terminal hydrolase 2 [Spinacia oleracea]
				FtPinG0201310800				UDP-glucose 4-epimerase GEPI48-like [Chenopodium quinoa]
Ft2	3950001	4050000	123.981	FtPinG0201311900				PREDICTED: ethylene-responsive transcription factor ERF061 [Beta vulgaris subsp. vulgaris]
				FtPinG0201312400				hypothetical protein CDL15_Pgr017566 [Punica granatum]
				FtPinG0201312500				-
Ft2	4000001	4100000	233.742	FtPinG0201312800				acyl-acyl carrier protein thioesterase ATL3, chloroplastic-like isoform X1 [Vigna unguiculata]
				FtPinG0201313000				PREDICTED: acyl-acyl carrier protein thioesterase ATL3, chloroplastic [Beta vulgaris subsp. vulgaris]
				FtPinG0201313400				hypothetical protein PHAVU_003G030100g [Phaseolus vulgaris]
				FtPinG0201313600				hypothetical protein CRG98_019214 [Punica granatum]
				FtPinG0201313700				hypothetical protein CRG98_019214 [Punica granatum]
				FtPinG0201313900				hypothetical protein DVH24_008227 [Malus domestica]
				FtPinG0201314100				WRKY transcription factor [Fagopyrum tataricum]
				FtPinG0201315000				probable GABA transporter 2 [Populus trichocarpa]
Ft2	5950001	6050000	106.112	FtPinG0201356900				uncharacterized protein LOC110696245 [Chenopodium quinoa]
				FtPinG0280000468				Uncharacterized protein TCM_027940 [Theobroma cacao]
Ft2	6000001	6100000	139.912	FtPinG0201357500				clathrin adaptor complexes medium subunit [Sesuvium portulacastrum]
				FtPinG0201358200				LOW QUALITY PROTEIN: AT-hook motif nuclear-localized protein 13-like [Camellia sinensis]
				FtPinG0201358500				uncharacterized protein LOC110734151 [Chenopodium quinoa]
				FtPinG0201358900				uncharacterized protein LOC110695789 [Chenopodium quinoa]
				FtPinG0201359200				-
				FtPinG0201359600				basic helix-loop-helix transcription factor protein [Rheum australe]
				FtPinG0201359900				target of rapamycin complex subunit LST8 [Prosopis alba]
				FtPinG0201360100				ubiquitin carboxyl-terminal hydrolase 20-like [Spinacia oleracea]
				FtPinG0201360400				PREDICTED: protein TORNADO 2-like [Gossypium hirsutum]
				FtPinG0201360500				PREDICTED: WAT1-related protein At4g30420 [Beta vulgaris subsp. vulgaris]
				FtPinG0201360700				hypothetical protein SOVF_077790 [Spinacia oleracea]
				FtPinG0201361000				hypothetical protein SOVF_077790 [Spinacia oleracea]
Ft2	7000001	7100000	243.59	FtPinG0201380800				uncharacterized protein LOC110703228 isoform X1 [Chenopodium quinoa]
				FtPinG0280000470				LOW QUALITY PROTEIN: uncharacterized protein LOC107017990 [Solanum pennellii]
				FtPinG0201381400				PREDICTED: protein FAR1-RELATED SEQUENCE 8 [Beta vulgaris subsp. vulgaris]
				FtPinG0201381600				MUTM-1 isoform 1 [Theobroma cacao]
Ft2	7050001	7150000	305.69	FtPinG0201382000				tetraspanin-8-like [Spinacia oleracea]
				FtPinG0201382100				PREDICTED: uncharacterized protein LOC100243006 [Vitis vinifera]
				FtPinG0201382500				PREDICTED: IST1-like protein isoform X2 [Beta vulgaris subsp. vulgaris]
				FtPinG0201382900				ribosome-binding factor PSRP1, chloroplastic [Chenopodium quinoa]
				FtPinG0201383200				PREDICTED: regulator of telomere elongation helicase 1 homolog isoform X1 [Vitis vinifera]
				FtPinG0201383500				PREDICTED: heavy metal-associated isoprenylated plant protein 21 [Eucalyptus grandis]
				FtPinG0201383800				Heat shock protein 70 family [Trema orientale]
				FtPinG0201384000				LOW QUALITY PROTEIN: heat shock 70 kDa protein 15-like [Coffea arabica]
Ft2	7150001	7250000	93.7	FtPinG0201384200				heat shock 70 kDa protein 15 [Coffea eugenioides]
				FtPinG0201384400				PREDICTED: heat shock 70 kDa protein 15-like [Nicotiana attenuata]
				FtPinG0201384800				PREDICTED: trihelix transcription factor ASIL1-like [Prunus mume]
				FtPinG0201384900				MAR-binding filament-like protein 1-1 [Hevea brasiliensis]
				FtPinG0201385300				glutamate-1-semialdehyde 2,1-aminomutase, chloroplastic-like [Spinacia oleracea]
				FtPinG0201385500				PREDICTED: peroxidase 45 [Theobroma cacao]
Ft2	7200001	7300000	79.9172	FtPinG0201385700	Yes	Yes	Yes	Coatomer, beta' subunit isoform 1 [Theobroma cacao]
				FtPinG0201386300	Yes	Yes	Yes	PREDICTED: nuclear pore complex protein NUP50A-like [Juglans regia]
				FtPinG0201386800	Yes	Yes	Yes	F-box/kelch-repeat protein At1g80440 [Spinacia oleracea]
				FtPinG0201387000	Yes	Yes	Yes	pentatricopeptide repeat-containing protein At2g35030, mitochondrial-like [Ziziphus jujuba]
				FtPinG0201387100	Yes	Yes	Yes	hypothetical protein GQ55_9G198900 [Panicum hallii var. hallii]
Ft2	8050001	8150000	115.564	FtPinG0201403600				GDSL esterase/lipase APG-like [Chenopodium quinoa]
				FtPinG0201403700				probable LRR receptor-like serine/threonine-protein kinase At1g05700 isoform X1 [Medicago truncatula]
				FtPinG0201404000				inositol oxygenase 1-like [Hevea brasiliensis]
				FtPinG0280000477				Retrovirus-related Pol polyprotein from transposon TNT 1-94 [Artemisia annua]
				FtPinG0201404100				PREDICTED: caffeic acid 3-O-methyltransferase [Beta vulgaris subsp. vulgaris]
Ft2	8100001	8200000	347.268	FtPinG0280000478				uncharacterized protein LOC114415925 [Glycine soja]
				FtPinG0280000479				hypothetical protein CK203_116431 [Vitis vinifera]
				FtPinG0201404600				transcription factor bHLH87-like [Prunus avium]
Ft2	8250001	8350000	83.481	FtPinG0201406900				beta-fructofuranosidase, insoluble isoenzyme CWINV1-like [Herrania umbratica]
				FtPinG0201407200				-
				FtPinG0201407300				MYC, partial [Fagopyrum tataricum]
				FtPinG0201407600				protein TOPLESS isoform X2 [Jatropha curcas]
				FtPinG0201407700				amino acid transporter AVT6E [Malus domestica]
				FtPinG0201408000				PREDICTED: DNA mismatch repair protein MSH1, mitochondrial isoform X1 [Beta vulgaris subsp. vulgaris]
				FtPinG0280000480				hypothetical protein TSUD_360970 [Trifolium subterraneum]
				FtPinG0201408100				ATPase 9, plasma membrane-type-like [Hevea brasiliensis]
Ft2	9150001	9250000	116.548	FtPinG0201424100				-
				FtPinG0280000488				hypothetical protein CK203_116431 [Vitis vinifera]
Ft2	9250001	9350000	71.2892	FtPinG0280000489				LOW QUALITY PROTEIN: uncharacterized protein LOC107017990 [Solanum pennellii]
				FtPinG0280000490				PREDICTED: uncharacterized protein LOC104885285, partial [Beta vulgaris subsp. vulgaris]
				FtPinG0201424800				importin subunit alpha-4-like isoform X2 [Chenopodium quinoa]
Ft2	9650001	9750000	73.7813	FtPinG0201429500				lon protease homolog 1, mitochondrial-like [Camellia sinensis]
				FtPinG0201429700				hypothetical protein Saspl_024162 [Salvia splendens]
				FtPinG0201429900				uncharacterized protein LOC110736543 [Chenopodium quinoa]
				FtPinG0201430100				galactinol synthase 2-like [Lactuca sativa]
				FtPinG0201430300				uncharacterized protein LOC105647392 [Jatropha curcas]
				FtPinG0201430600				PREDICTED: peroxidase 5 isoform X1 [Eucalyptus grandis]
				FtPinG0201430800				PREDICTED: peroxidase 5 [Eucalyptus grandis]
				FtPinG0201431400				PREDICTED: zinc finger CCCH domain-containing protein 3 isoform X2 [Vitis vinifera]
				FtPinG0201431600				PREDICTED: S-adenosylmethionine synthase 1 [Nicotiana tomentosiformis]
Ft2	9750001	9850000	84.6594	FtPinG0201431700				glucan endo-1,3-beta-glucosidase 12-like [Populus alba]
				FtPinG0201432200				PREDICTED: uncharacterized protein LOC106298111 [Brassica oleracea var. oleracea]
				FtPinG0201432500				PREDICTED: transcription factor PIF3 isoform X1 [Vitis vinifera]
				FtPinG0201432800				hypothetical protein D5086_0000219170 [Populus alba]
				FtPinG0201432900				-
Ft2	11000001	11100000	94.96	FtPinG0201453100				2-alkenal reductase (NADP(+)-dependent)-like [Chenopodium quinoa]
				FtPinG0201453400				Protein MEN-8 like [Actinidia chinensis var. chinensis]
				FtPinG0201453800				putative disease resistance protein RGA4 [Manihot esculenta]
				FtPinG0201454000				Protein MEN-8 like [Actinidia chinensis var. chinensis]
				FtPinG0201454200				rutin-hydrolyzing enzyme [Fagopyrum tataricum]
				FtPinG0201454500				PREDICTED: L-ascorbate oxidase homolog [Beta vulgaris subsp. vulgaris]
Ft2	11450001	11550000	145.305	FtPinG0201463500				-
				FtPinG0201464100				17.3 kDa class II heat shock protein-like [Quercus suber]
				FtPinG0201464600				zinc finger CCCH domain-containing protein 24-like [Chenopodium quinoa]
				FtPinG0201464700				-
				FtPinG0201464900				PREDICTED: nuclear transcription factor Y subunit A-1 [Beta vulgaris subsp. vulgaris]
				FtPinG0201465100				PREDICTED: uncharacterized protein LOC101220685 [Cucumis sativus]
				FtPinG0201465300				PREDICTED: calcium-dependent protein kinase 8 [Beta vulgaris subsp. vulgaris]
				FtPinG0201465600				calcium-dependent protein kinase 8-like [Cucurbita pepo subsp. pepo]
Ft2	13950001	14050000	91.8216	FtPinG0201509500				-
				FtPinG0201509800				PREDICTED: protein SAWADEE HOMEODOMAIN HOMOLOG 1 [Beta vulgaris subsp. vulgaris]
				FtPinG0201510200				PREDICTED: transcription factor MYB98 [Beta vulgaris subsp. vulgaris]
Ft2	14000001	14100000	113.726	FtPinG0201510300				PREDICTED: glycosyltransferase family protein 64 C3 [Nelumbo nucifera]
				FtPinG0201510900				MMS19 nucleotide excision repair protein homolog isoform X1 [Chenopodium quinoa]
				FtPinG0201511300				actin binding protein family [Parasponia andersonii]
				FtPinG0201511500				PREDICTED: (+)-neomenthol dehydrogenase isoform X1 [Beta vulgaris subsp. vulgaris]
				FtPinG0201511800				PREDICTED: probable peroxidase 61 [Nelumbo nucifera]
				FtPinG0201512000				PREDICTED: probable peroxidase 61 [Nelumbo nucifera]
				FtPinG0201512200				PREDICTED: probable peroxidase 61 [Nelumbo nucifera]
Ft2	31550001	31650000	140.595	FtPinG0201759100				WRKY transcription factor [Fagopyrum tataricum]
				FtPinG0201759300				uncharacterized protein LOC112518053 isoform X3 [Cynara cardunculus var. scolymus]
				FtPinG0201759800				GRAS4 [Tamarix hispida]
				FtPinG0201759900				-
				FtPinG0201760200				receptor-like cytoplasmic kinase 176 [Spinacia oleracea]
				FtPinG0201760500				uncharacterized protein LOC110793990 [Spinacia oleracea]
				FtPinG0280000666				hypothetical protein [Beta vulgaris subsp. vulgaris]
				FtPinG0201760700				probable ADP-ribosylation factor GTPase-activating protein AGD6 [Durio zibethinus]
Ft2	31650001	31750000	461.615	FtPinG0201761300				PREDICTED: THO complex subunit 4A [Nelumbo nucifera]
				FtPinG0201761500				clathrin light chain 2-like [Olea europaea var. sylvestris]
				FtPinG0201762100				heat shock cognate 70 kDa protein 2 [Gossypium hirsutum]
				FtPinG0201762300				unnamed protein product, partial [Vitis vinifera]
				FtPinG0280000667				unknown [Zea mays]
				FtPinG0201762600				PREDICTED: actin-depolymerizing factor 1 isoform X1 [Tarenaya hassleriana]
				FtPinG0201763000				hypothetical protein CK203_023987 [Vitis vinifera]
				FtPinG0280000668				hypothetical protein CARUB_v10022418mg, partial [Capsella rubella]
				FtPinG0280000669				PREDICTED: uncharacterized protein LOC108837115, partial [Raphanus sativus]
Ft2	33150001	33250000	75.7255	FtPinG0201791800		Yes		sucrose transporter 4 [Quercus robur]
				FtPinG0201792200		Yes		60S ribosomal protein L11 isoform A [Glycine soja]
				FtPinG0201792700				PREDICTED: receptor-like protein kinase HAIKU2 [Beta vulgaris subsp. vulgaris]
				FtPinG0201793200				PREDICTED: serine/threonine-protein phosphatase 7 long form homolog [Erythranthe guttata]
				FtPinG0201793800				-
				FtPinG0201793900				PREDICTED: receptor-like protein kinase HSL1 [Beta vulgaris subsp. vulgaris]
				FtPinG0201794400				retrovirus-related Pol polyprotein from transposon TNT 1-94 [Trifolium pratense]
				FtPinG0201794600				PREDICTED: amino acid permease 6 [Beta vulgaris subsp. vulgaris]
Ft2	33250001	33350000	560.785	FtPinG0201794700				-
				FtPinG0201795100				PREDICTED: uncharacterized protein LOC18591901 [Theobroma cacao]
				FtPinG0201795300				protein INVOLVED IN DE NOVO 2-like [Chenopodium quinoa]
				FtPinG0280000677				DNA/RNA polymerases superfamily protein [Theobroma cacao]
				FtPinG0201795600				PREDICTED: calcium-transporting ATPase 4, plasma membrane-type [Vitis vinifera]
Ft2	33400001	33500000	196.688	FtPinG0201796900				expansin 11 precursor [Rumex palustris]
				FtPinG0201797200				XS domain-containing protein/XH domain-containing protein/zf-XS domain-containing protein [Cephalotus follicularis]
				FtPinG0201797600				protein INVOLVED IN DE NOVO 2-like isoform X1 [Chenopodium quinoa]
				FtPinG0201797800				probable serine/threonine-protein kinase PBL10 [Camellia sinensis]
				FtPinG0201797900				fasciclin-like arabinogalactan family protein [Sesuvium portulacastrum]
				FtPinG0201798200				PREDICTED: U-box domain-containing protein 33-like isoform X1 [Juglans regia]
				FtPinG0201798700				uncharacterized protein At3g17950-like isoform X1 [Spinacia oleracea]
				FtPinG0201799000				putative E3 ubiquitin-protein ligase XBAT31 [Chenopodium quinoa]
				FtPinG0201799100				H/ACA ribonucleoprotein complex subunit 4-like [Spinacia oleracea]
				FtPinG0201799400				17.4 kDa class I heat shock protein [Citrus clementina]
				FtPinG0280000680				PREDICTED: 17.4 kDa class I heat shock protein [Eucalyptus grandis]
				FtPinG0201799500				17.4 kDa class I heat shock protein [Citrus clementina]
				FtPinG0201799900				U-box domain-containing protein 13 [Jatropha curcas]
Ft2	33450001	33550000	98.6944	FtPinG0201800200				transcription factor Dof3 [Diospyros kaki]
				FtPinG0280000681				PREDICTED: uncharacterized protein LOC109218675 [Nicotiana attenuata]
Ft2	33900001	34000000	169.439	FtPinG0201807200				unnamed protein product [Coffea canephora]
				FtPinG0201807300				D-xylose-proton symporter-like 2 [Quercus suber]
				FtPinG0201807500				hypothetical protein Saspl_044803 [Salvia splendens]
				FtPinG0201807800				PREDICTED: D-xylose-proton symporter-like 2 [Eucalyptus grandis]
				FtPinG0201808000				protein SODIUM POTASSIUM ROOT DEFECTIVE 3 [Spinacia oleracea]
				FtPinG0201808100				exocyst complex component EXO70H1-like [Carica papaya]
Ft2	34600001	34700000	580.189	FtPinG0201817700				PREDICTED: serine/threonine-protein kinase CDL1-like isoform X1 [Beta vulgaris subsp. vulgaris]
				FtPinG0201818100				-
				FtPinG0201818300				PREDICTED: sex determination protein tasselseed-2 isoform X1 [Beta vulgaris subsp. vulgaris]
				FtPinG0201818600				PREDICTED: protein LURP-one-related 7 [Beta vulgaris subsp. vulgaris]
				FtPinG0201818700				hypothetical protein SOVF_158220 isoform B [Spinacia oleracea]
				FtPinG0201819200				LOB domain-containing protein 15-like [Camellia sinensis]
Ft2	34700001	34800000	373.253	FtPinG0201819300				Cytochrome P450 71A4 [Vitis vinifera]
				FtPinG0201819600				hypothetical protein DVH24_036310 [Malus domestica]
				FtPinG0280000688				PREDICTED: LOW QUALITY PROTEIN: uncharacterized protein LOC105970777 [Erythranthe guttata]
				FtPinG0201819900				-
				FtPinG0201820100				CBL-interacting protein kinase 2-like [Chenopodium quinoa]
				FtPinG0201820400				PREDICTED: CBL-interacting serine/threonine-protein kinase 11 [Prunus mume]
				FtPinG0201820800				transcription factor RF2b-like isoform X2 [Spinacia oleracea]
				FtPinG0201821000				PREDICTED: B3 domain-containing transcription repressor VAL1 [Beta vulgaris subsp. vulgaris]
				FtPinG0201821200				cinnamate 4-hydroxylase [Fagopyrum tataricum]
Ft2	34750001	34850000	188.801	FtPinG0201821600				protein NETWORKED 4A-like isoform X1 [Chenopodium quinoa]
Ft2	34900001	35000000	201.589	FtPinG0201823400				-
				FtPinG0201823500				PREDICTED: squamous cell carcinoma antigen recognized by T-cells 3 [Beta vulgaris subsp. vulgaris]
				FtPinG0201823700				PREDICTED: zinc-finger homeodomain protein 4 [Theobroma cacao]
				FtPinG0201824000				protein root UVB sensitive 6 [Jatropha curcas]
				FtPinG0201824600				dynamin-related protein 1E [Carica papaya]
				FtPinG0280000689				uncharacterized protein LOC110801423 [Spinacia oleracea]
				FtPinG0201824800				-
				FtPinG0201825000				NAD-dependent malic enzyme 62 kDa isoform, mitochondrial [Jatropha curcas]
				FtPinG0280000690				uncharacterized protein LOC106374028 [Brassica napus]
Ft2	35000001	35100000	112.704	FtPinG0280000691				putative nucleotidyltransferase, Ribonuclease H [Rosa chinensis]
				FtPinG0280000692				Uncharacterized protein TCM_024023 [Theobroma cacao]
				FtPinG0201825600				hypothetical protein F511_25356, partial [Dorcoceras hygrometricum]
				FtPinG0201825700				acyl carrier protein 1, mitochondrial-like [Chenopodium quinoa]
				FtPinG0201825900				protein TRIGALACTOSYLDIACYLGLYCEROL 4, chloroplastic [Quercus suber]
Ft2	35300001	35400000	131.448	FtPinG0201830300				Ankyrin repeat family protein [Theobroma cacao]
				FtPinG0280000695				uncharacterized protein LOC109728536 [Ananas comosus]
				FtPinG0201830600				PREDICTED: cyclin-U4-1 [Beta vulgaris subsp. vulgaris]
				FtPinG0201830800				PREDICTED: pentatricopeptide repeat-containing protein At1g02150 [Beta vulgaris subsp. vulgaris]
				FtPinG0201830900				nucleoside diphosphate kinase 1 [Papaver somniferum]
Ft2	35350001	35450000	148.691	FtPinG0201831200				ELMO domain-containing protein C [Citrus clementina]
				FtPinG0201831300				-
				FtPinG0201831600				uclacyanin-2-like [Chenopodium quinoa]
Ft2	39600001	39700000	103.796	FtPinG0201932100				PREDICTED: ABC transporter G family member 23 [Vitis vinifera]
				FtPinG0201932400				PREDICTED: protein BRASSINAZOLE-RESISTANT 1 [Beta vulgaris subsp. vulgaris]
				FtPinG0280000728				uncharacterized protein LOC105645556 [Jatropha curcas]
				FtPinG0201932700				uncharacterized protein LOC105645556 [Jatropha curcas]
				FtPinG0201932900				Histone deacetylase complex subunit like [Actinidia chinensis var. chinensis]
				FtPinG0201933100				calcium uniporter protein 4, mitochondrial-like [Olea europaea var. sylvestris]
				FtPinG0201933500				probable galacturonosyltransferase-like 1 [Spinacia oleracea]
				FtPinG0201933700				PREDICTED: probable E3 ubiquitin-protein ligase ARI2 isoform X1 [Nelumbo nucifera]
Ft2	51250001	51350000	104.251	FtPinG0202231100				uncharacterized protein LOC110783108 isoform X1 [Spinacia oleracea]
				FtPinG0202231600				hypothetical protein SOVF_081810 [Spinacia oleracea]
				FtPinG0202231900				uncharacterized protein LOC114280827 isoform X1 [Camellia sinensis]
				FtPinG0202232200				zinc finger CCCH domain-containing protein 18-like isoform X2 [Chenopodium quinoa]
				FtPinG0202232500				RING-H2 finger protein ATL20-like [Glycine max]
				FtPinG0202232700				PREDICTED: probable protein phosphatase 2C 76 [Vitis vinifera]
				FtPinG0202233300				probable protein phosphatase 2C 76 [Ziziphus jujuba]
				FtPinG0202233600				PREDICTED: separase [Beta vulgaris subsp. vulgaris]
				FtPinG0202233700				uncharacterized protein LOC111396148 [Olea europaea var. sylvestris]
Ft2	60350001	60450000	195.358	FtPinG0202500500				60S ribosomal protein L7-1-like [Chenopodium quinoa]
				FtPinG0202500900				PREDICTED: F-box/WD-40 repeat-containing protein At3g52030 [Vitis vinifera]
				FtPinG0202501100				DNA-directed RNA polymerase I subunit RPA12-like [Spinacia oleracea]
				FtPinG0202501300				PREDICTED: synaptotagmin-2-like [Nelumbo nucifera]
				FtPinG0202501500				Leucine-rich receptor-like protein kinase family protein [Theobroma cacao]
				FtPinG0202501700				PREDICTED: 60S ribosomal protein L7-1 [Cucumis sativus]
				FtPinG0202502200				PREDICTED: chaperone protein dnaJ 11, chloroplastic-like [Theobroma cacao]
				FtPinG0202502300				PREDICTED: BRCA1-A complex subunit BRE [Beta vulgaris subsp. vulgaris]
				FtPinG0202502500				PREDICTED: probable alkaline/neutral invertase B [Beta vulgaris subsp. vulgaris]
				FtPinG0202502700				putative ER lumen protein-retaining receptor C28H8.4 [Chenopodium quinoa]
				FtPinG0280000808				putative receptor-like protein kinase [Glycine soja]
				FtPinG0202502900				gibberellin-regulated protein 1-like [Camellia sinensis]
				FtPinG0202503100				tRNA (adenine(58)-N(1))-methyltransferase non-catalytic subunit trm6-like isoform X2 [Durio zibethinus]
				FtPinG0202503400				PREDICTED: putative HVA22-like protein g isoform X1 [Nelumbo nucifera]
				FtPinG0202503800				-
				FtPinG0202504000				5'-3' exoribonuclease 3-like isoform X2 [Chenopodium quinoa]
				FtPinG0202504600				uncharacterized protein LOC114267886 [Camellia sinensis]
				FtPinG0202505000				pyrophosphatase [Beta vulgaris]
				FtPinG0202505100				PREDICTED: auxin-induced protein 15A-like [Gossypium raimondii]
Ft2	60400001	60500000	133.245	FtPinG0202505400				PREDICTED: auxin-responsive protein SAUR50 [Vitis vinifera]
				FtPinG0202505600				PREDICTED: uncharacterized protein LOC100264366 [Vitis vinifera]
				FtPinG0202505700				PREDICTED: uncharacterized protein LOC104905777 isoform X1 [Beta vulgaris subsp. vulgaris]
				FtPinG0202506200				PREDICTED: uncharacterized protein LOC104823900 [Tarenaya hassleriana]
				FtPinG0202506400				Xin actin-binding repeat-containing protein 1, putative [Theobroma cacao]
				FtPinG0202506500				uncharacterized protein LOC110116120 [Dendrobium catenatum]
				FtPinG0202506700				uncharacterized protein LOC110688682 [Chenopodium quinoa]
				FtPinG0202507000				PREDICTED: glutamyl-tRNA reductase 1, chloroplastic [Vitis vinifera]
				FtPinG0202507200				uncharacterized protein LOC114312366 [Camellia sinensis]
Ft2	60650001	60750000	82.2439	FtPinG0280000810				Retrovirus-related Pol polyprotein from transposon TNT 1-94 [Vitis vinifera]
				FtPinG0280000811				PREDICTED: uncharacterized protein LOC109135685 [Beta vulgaris subsp. vulgaris]
				FtPinG0202513100				uncharacterized protein LOC21394130 [Morus notabilis]
				FtPinG0202513400				Monofunctional riboflavin biosynthesis protein RIBA 3, chloroplastic [Vitis vinifera]
				FtPinG0202513600				PREDICTED: protein SODIUM POTASSIUM ROOT DEFECTIVE 3 [Beta vulgaris subsp. vulgaris]
Ft2	60700001	60800000	119.292	FtPinG0202513700				PREDICTED: 3-ketoacyl-CoA synthase 12-like [Nicotiana sylvestris]
				FtPinG0202513900				subtilisin-like protease SBT4.13 [Prunus persica]
				FtPinG0202514100				kinesin-like protein KIN-5D [Spinacia oleracea]
				FtPinG0202514300				Exocyst complex protein Exo70 [Macleaya cordata]
				FtPinG0202514900				putative LOV domain-containing protein [Atriplex prostrata]
				FtPinG0202515100				BTB/POZ domain-containing protein At5g60050 [Spinacia oleracea]
				FtPinG0202515400				N-terminal acetyltransferase B complex auxiliary subunit NAA25-like isoform X1 [Chenopodium quinoa]
Ft3	850001	950000	129.163	FtPinG0302537100				thaumatin-like protein 1b [Elaeis guineensis]
				FtPinG0302537300				thaumatin-like protein 1b [Spinacia oleracea]
				FtPinG0302537500				zinc finger CCCH domain-containing protein 18 isoform X1 [Prunus persica]
				FtPinG0302537800				alpha carbonic anhydrase 1, chloroplastic-like isoform X1 [Spinacia oleracea]
				FtPinG0380000817				Retrovirus-related Pol polyprotein from transposon TNT 1-94 [Vitis vinifera]
				FtPinG0302537900				thaumatin-like protein [Rheum australe]
				FtPinG0302538100				thaumatin-like protein 1 [Papaver somniferum]
				FtPinG0302538300				F-box protein like [Actinidia chinensis var. chinensis]
				FtPinG0302538600				GDSL esterase/lipase At5g03820-like [Quercus suber]
				FtPinG0302538700				probable glycosyltransferase At5g03795 [Spinacia oleracea]
				FtPinG0302539200				PREDICTED: serine/threonine-protein kinase SRPK [Beta vulgaris subsp. vulgaris]
				FtPinG0302539300				late embryogenesis abundant protein ECP63-like isoform X1 [Chenopodium quinoa]
				FtPinG0302539600				PREDICTED: serine/threonine-protein kinase SRPK [Beta vulgaris subsp. vulgaris]
Ft3	950001	1050000	140.776	FtPinG0302539800				Homeobox domain-containing protein/HALZ domain-containing protein [Cephalotus follicularis]
				FtPinG0302540000				F-box protein PP2-A15 [Ziziphus jujuba]
				FtPinG0302540100				-
				FtPinG0302540400				uncharacterized protein LOC110729402 [Chenopodium quinoa]
				FtPinG0302540500				GDSL esterase/lipase At5g03820-like [Quercus suber]
				FtPinG0302540800				mitogen-activated protein kinase 7 isoform X1 [Arachis duranensis]
				FtPinG0302541000				inosine-5'-monophosphate dehydrogenase 2-like [Spinacia oleracea]
Ft3	1000001	1100000	142.343	FtPinG0302541500				enolase-like protein, partial [Trifolium pratense]
				FtPinG0302541700				splicing factor U2af small subunit B [Ricinus communis]
				FtPinG0302542200				PREDICTED: COP9 signalosome complex subunit 2 [Nelumbo nucifera]
				FtPinG0302542300				PREDICTED: protein ROS1 [Beta vulgaris subsp. vulgaris]
				FtPinG0302542700				serine/threonine-protein kinase CTR1 isoform X3 [Ziziphus jujuba]
				FtPinG0302542900				heat stress transcription factor A-3-like isoform X1 [Chenopodium quinoa]
				FtPinG0302543200				Brix domain containing protein [Trema orientale]
				FtPinG0302543500				hypothetical protein TEA_001603 [Camellia sinensis var. sinensis]
				FtPinG0302543700				PREDICTED: polyadenylation and cleavage factor homolog 4 isoform X1 [Prunus mume]
				FtPinG0302544100				lectin domain containing protein [Parasponia andersonii]
				FtPinG0302544500				hypothetical protein SOVF_142720, partial [Spinacia oleracea]
				FtPinG0302544700				fructose-bisphosphate aldolase 6, cytosolic [Sesamum indicum]
				FtPinG0302545000				hypothetical protein CCACVL1_12082 [Corchorus capsularis]
				FtPinG0302545100				hypothetical protein VITISV_035581 [Vitis vinifera]
				FtPinG0302541400				hypothetical protein CRG98_017830 [Punica granatum]
Ft3	1050001	1150000	72.3653	FtPinG0302545400				uncharacterized protein LOC110684745 [Chenopodium quinoa]
				FtPinG0302546000				uncharacterized protein LOC114745930 isoform X2 [Prosopis alba]
				FtPinG0302546100				growth-regulating factor 3 [Cajanus cajan]
				FtPinG0302546400				PREDICTED: 1,4-alpha-glucan-branching enzyme 2-2, chloroplastic/amyloplastic isoform X1 [Beta vulgaris subsp. vulgaris]
				FtPinG0302547100				dnaJ protein ERDJ2A-like [Camellia sinensis]
Ft3	1450001	1550000	83.475	FtPinG0302556500				MybPA2, putative [Theobroma cacao]
				FtPinG0302556800				PREDICTED: peptidyl-prolyl cis-trans isomerase CYP95 isoform X1 [Beta vulgaris subsp. vulgaris]
				FtPinG0302557500				Serine/threonine protein kinase [Trema orientale]
				FtPinG0302557900				-
				FtPinG0302558200				PREDICTED: uncharacterized protein LOC109150612 [Ipomoea nil]
				FtPinG0302558300				hypothetical protein SOVF_004680 [Spinacia oleracea]
				FtPinG0302558600				COP9 signalosome complex subunit 5a [Jatropha curcas]
				FtPinG0302558800				PREDICTED: protein KAKU4 isoform X2 [Beta vulgaris subsp. vulgaris]
				FtPinG0302559300				nucleotide-sugar uncharacterized transporter 3-like isoform X1 [Chenopodium quinoa]
Ft3	1800001	1900000	86.5399	FtPinG0302567100				Nuclear nucleic acid-binding protein like [Actinidia chinensis var. chinensis]
				FtPinG0302567500				hypothetical protein BVC80_1365g7 [Macleaya cordata]
				FtPinG0302567700				inorganic pyrophosphatase 1-like [Camellia sinensis]
				FtPinG0302568000				hypothetical protein GOBAR_DD10890 [Gossypium barbadense]
				FtPinG0302568200				PREDICTED: trans-resveratrol di-O-methyltransferase-like [Juglans regia]
				FtPinG0302568400				retrovirus-related Pol polyprotein from transposon TNT 1-94 [Trifolium pratense]
				FtPinG0302568600				PREDICTED: trans-resveratrol di-O-methyltransferase-like [Nicotiana sylvestris]
				FtPinG0302568800				PREDICTED: trans-resveratrol di-O-methyltransferase-like [Juglans regia]
				FtPinG0302569200				PREDICTED: trans-resveratrol di-O-methyltransferase [Vitis vinifera]
				FtPinG0302569400				PREDICTED: trans-resveratrol di-O-methyltransferase [Vitis vinifera]
				FtPinG0302569600				PREDICTED: trans-resveratrol di-O-methyltransferase-like [Juglans regia]
				FtPinG0302569700				PREDICTED: trans-resveratrol di-O-methyltransferase [Vitis vinifera]
				FtPinG0302570000				-
				FtPinG0302570200				resveratrol synthase [Fagopyrum tataricum]
Ft3	7650001	7750000	97.0666	FtPinG0302739400				PREDICTED: transcription factor TCP2-like [Populus euphratica]
				FtPinG0302740000				60S ribosomal protein L15 [Camellia sinensis]
				FtPinG0302740200				ATP-dependent zinc metalloprotease FTSH 12, chloroplastic-like [Chenopodium quinoa]
				FtPinG0302740600				probable inositol transporter 2 [Lactuca sativa]
				FtPinG0302740700				putative pentatricopeptide repeat-containing protein At3g49142 [Camellia sinensis]
				FtPinG0302740900				PREDICTED: glutaredoxin-C9-like [Eucalyptus grandis]
				FtPinG0302741200				signal recognition particle 9 kDa protein [Durio zibethinus]
				FtPinG0302741600				-
				FtPinG0302741700				hypothetical protein A4A49_39256 [Nicotiana attenuata]
				FtPinG0302742000				DEAD-box ATP-dependent RNA helicase 1 isoform X1 [Ziziphus jujuba]
				FtPinG0302742100				CBL-interacting protein kinase 3 [Sesuvium portulacastrum]
				FtPinG0302742300				PREDICTED: uncharacterized protein LOC103325158 [Prunus mume]
				FtPinG0302742600				hypothetical protein CICLE_v10015036mg [Citrus clementina]
Ft3	11300001	11400000	92.3737	FtPinG0302850100				uncharacterized protein LOC110698313 [Chenopodium quinoa]
				FtPinG0302850300				phospho-N-acetylmuramoyl-pentapeptide-transferase homolog isoform X1 [Camellia sinensis]
				FtPinG0302850600				-
				FtPinG0302850700				PREDICTED: uncharacterized protein LOC104812345 isoform X1 [Tarenaya hassleriana]
				FtPinG0302850900				LRR receptor-like serine/threonine-protein kinase FLS2 [Camellia sinensis]
				FtPinG0302851100				pentatricopeptide repeat-containing protein At3g42630-like [Chenopodium quinoa]
				FtPinG0302851400				probable starch synthase 4, chloroplastic/amyloplastic isoform X1 [Jatropha curcas]
				FtPinG0302851700				AGAMOUS-like 61 [Artemisia annua]
				FtPinG0302852500				UDP-N-acetylglucosamine transferase subunit ALG14-like [Chenopodium quinoa]
				FtPinG0302853200				probable purine permease 10 [Hevea brasiliensis]
				FtPinG0302853600				PREDICTED: protein REDUCED WALL ACETYLATION 4 [Vitis vinifera]
				FtPinG0302853700				hypothetical protein BVRB_7g159950 isoform A [Beta vulgaris subsp. vulgaris]
				FtPinG0302853900				unnamed protein product, partial [Vitis vinifera]
Ft3	12200001	12300000	71.772	FtPinG0302881700	Yes			uncharacterized protein D5086_0000048480 [Populus alba]
				FtPinG0302881900	Yes			VIN3-like protein 1 [Ricinus communis]
				FtPinG0302882100	Yes			multiprotein-bridging factor 1c [Olea europaea var. sylvestris]
				FtPinG0302882400	Yes			PREDICTED: aldehyde dehydrogenase family 2 member C4 [Beta vulgaris subsp. vulgaris]
				FtPinG0302882700	Yes			PREDICTED: 3-hydroxyisobutyryl-CoA hydrolase-like protein 3, mitochondrial isoform X1 [Beta vulgaris subsp. vulgaris]
				FtPinG0302883000	Yes			protein SPEAR3-like isoform X1 [Olea europaea var. sylvestris]
				FtPinG0302883100	Yes			sugar transport protein 14-like [Chenopodium quinoa]
				FtPinG0302883600	Yes			Oligosaccharyl transferase, STT3 subunit [Trema orientale]
				FtPinG0302883700	Yes			uncharacterized protein LOC110788248 [Spinacia oleracea]
Ft3	12750001	12850000	104.877	FtPinG0302896800				T-complex protein 1 subunit alpha-like [Hevea brasiliensis]
				FtPinG0302897100				-
				FtPinG0302897400				uncharacterized protein LOC110666952 isoform X1 [Hevea brasiliensis]
				FtPinG0302897600				squamosa promoter-binding-like protein 8 [Hevea brasiliensis]
				FtPinG0302897900			Yes	malate dehydrogenase, cytoplasmic-like [Prosopis alba]
				FtPinG0302898200			Yes	nuclear pore complex protein NUP62-like isoform X2 [Quercus suber]
				FtPinG0302898700			Yes	-
				FtPinG0302899000			Yes	-
				FtPinG0302899100			Yes	translin [Ricinus communis]
				FtPinG0302899500			Yes	PREDICTED: uncharacterized protein LOC104905306 isoform X1 [Beta vulgaris subsp. vulgaris]
				FtPinG0302899800			Yes	PREDICTED: homeobox-leucine zipper protein HAT4-like [Juglans regia]
Ft3	19550001	19650000	107.424	FtPinG0303060200				PREDICTED: BTB/POZ domain-containing protein At3g19850-like [Nelumbo nucifera]
				FtPinG0303060300				PREDICTED: uncharacterized protein LOC104902615 [Beta vulgaris subsp. vulgaris]
				FtPinG0303060500				carnosine N-methyltransferase-like [Spinacia oleracea]
				FtPinG0303060800				immediate early response 3-interacting protein 1-like [Phoenix dactylifera]
				FtPinG0303060900				tricalbin-3 isoform X2 [Carica papaya]
				FtPinG0303061200				PREDICTED: uncharacterized protein LOC104902609 [Beta vulgaris subsp. vulgaris]
				FtPinG0303061500				Serine/threonine-protein kinase [Actinidia chinensis var. chinensis]
				FtPinG0303062000				hypothetical protein LR48_Vigan09g024400 [Vigna angularis]
				FtPinG0303062700				D-glycerate 3-kinase, chloroplastic-like [Camellia sinensis]
				FtPinG0303063000				hypothetical protein CEY00_Acc00160 [Actinidia chinensis var. chinensis]
				FtPinG0303063100				Pentatricopeptide repeat-containing protein, mitochondrial [Vitis vinifera]
				FtPinG0303063300				LL-diaminopimelate aminotransferase, chloroplastic-like [Spinacia oleracea]
				FtPinG0303063900				PREDICTED: trafficking protein particle complex subunit 6B [Beta vulgaris subsp. vulgaris]
Ft3	23050001	23150000	124.473	FtPinG0303136900				phospho-2-dehydro-3-deoxyheptonate aldolase 1, chloroplastic-like [Manihot esculenta]
				FtPinG0303137600				hypothetical protein EJD97_015672 [Solanum chilense]
				FtPinG0380000917				Uncharacterized protein TCM_027940 [Theobroma cacao]
Ft3	23100001	23200000	154.698	FtPinG0303138000				AP2/ERF and B3 domain-containing protein Os01g0693400-like [Herrania umbratica]
				FtPinG0303138200				hypothetical protein L484_018433 [Morus notabilis]
Ft3	23150001	23250000	156.9	FtPinG0303138400				uncharacterized protein At1g04910 [Spinacia oleracea]
				FtPinG0380000918				PREDICTED: uncharacterized protein LOC108219571 [Daucus carota subsp. sativus]
				FtPinG0380000919				hypothetical protein CK203_116431 [Vitis vinifera]
				FtPinG0303138800				hypothetical protein E2542_SST20726 [Spatholobus suberectus]
				FtPinG0303138900				PREDICTED: uncharacterized protein LOC109134898 [Beta vulgaris subsp. vulgaris]
				FtPinG0303139200				blue copper protein-like [Prunus avium]
				FtPinG0380000920				blue copper protein isoform X1 [Quercus suber]
				FtPinG0303139400				28 kDa ribonucleoprotein, chloroplastic [Herrania umbratica]
				FtPinG0303139500				uncharacterized protein LOC112509920 [Cynara cardunculus var. scolymus]
Ft3	23250001	23350000	123.832	FtPinG0380000921				uncharacterized protein LOC110716341 [Chenopodium quinoa]
				FtPinG0303139700				uncharacterized protein LOC110668858 [Hevea brasiliensis]
				FtPinG0303140000				PREDICTED: zinc transporter 4, chloroplastic [Beta vulgaris subsp. vulgaris]
				FtPinG0303140100				PREDICTED: RING-H2 finger protein ATL11 [Vitis vinifera]
Ft3	23350001	23450000	333.238	FtPinG0303140300				elongation factor 1-alpha, partial [Lolium perenne]
				FtPinG0303140500				hypothetical protein EJD97_020001 [Solanum chilense]
				FtPinG0303141000				flowering-promoting factor 1-like protein 2 [Citrus sinensis]
				FtPinG0380000922				PREDICTED: uncharacterized protein LOC109135685 [Beta vulgaris subsp. vulgaris]
				FtPinG0380000923				hypothetical protein CK203_116431 [Vitis vinifera]
				FtPinG0303141400				PURINE PERMEASE 1 family protein [Populus alba]
Ft3	23400001	23500000	126.264	FtPinG0303141600				phosphoribosylaminoimidazole-succinocarboxamide synthase, chloroplastic-like isoform X1 [Chenopodium quinoa]
				FtPinG0303142200				PREDICTED: transport inhibitor response 1-like protein [Vitis vinifera]
				FtPinG0380000924				DNA/RNA polymerases superfamily protein [Theobroma cacao]
Ft3	23550001	23650000	124.578	FtPinG0380000925				Uncharacterized protein TCM_027940 [Theobroma cacao]
				FtPinG0303142300				PREDICTED: serine/threonine-protein kinase-like protein At1g28390 [Populus euphratica]
				FtPinG0303142600				probable disease resistance protein At5g45440 [Jatropha curcas]
				FtPinG0303142800				embryogenesis-associated protein EMB8-like [Chenopodium quinoa]
				FtPinG0303143200				sucrose transport protein-like isoform X1 [Chenopodium quinoa]
Ft3	23600001	23700000	268.016	FtPinG0303143400				-
				FtPinG0380000926				LOW QUALITY PROTEIN: uncharacterized protein LOC107017990 [Solanum pennellii]
Ft3	23650001	23750000	442.557	FtPinG0303143600				PREDICTED: uncharacterized protein LOC105135144 [Populus euphratica]
				FtPinG0303143900				PREDICTED: protein DETOXIFICATION 54 [Beta vulgaris subsp. vulgaris]
				FtPinG0303144500				probable arabinosyltransferase ARAD1 [Coffea arabica]
				FtPinG0303145000				-
Ft3	23750001	23850000	86.3623	FtPinG0303145500				-
				FtPinG0303145800				uncharacterized protein LOC112023243 [Quercus suber]
				FtPinG0303146000				-
Ft3	23850001	23950000	149.265	FtPinG0303146200				PREDICTED: histone acetyltransferase of the MYST family 1-like [Nicotiana attenuata]
				FtPinG0303146300				Mitogen-activated protein kinase kinase kinase 1 [Glycine soja]
Ft3	23900001	24000000	231.485	FtPinG0380000927				Retrovirus-related Pol polyprotein from transposon TNT 1-94 [Vitis vinifera]
				FtPinG0303146700				hypothetical protein CCACVL1_17557 [Corchorus capsularis]
				FtPinG0303147200				gag-pol polymerase, partial [Arabidopsis lyrata subsp. lyrata]
Ft3	24000001	24100000	189.56	FtPinG0380000928				Retrovirus-related Pol polyprotein from transposon 17.6, partial [Vitis vinifera]
				FtPinG0303147300				-
				FtPinG0380000929				hypothetical protein TSUD_283640 [Trifolium subterraneum]
Ft3	24200001	24300000	88.2797	FtPinG0303148700				PREDICTED: DIS3-like exonuclease 2 [Beta vulgaris subsp. vulgaris]
				FtPinG0303149000				DIS3-like exonuclease 2 isoform X3 [Camellia sinensis]
				FtPinG0303149400				-
				FtPinG0303149600				hypothetical protein VIGAN_09031200 [Vigna angularis var. angularis]
				FtPinG0303149700				cytochrome P450 715A35 [Fallopia sachalinensis]
				FtPinG0303150000				cytochrome P450 715A35 [Fallopia sachalinensis]
				FtPinG0380000931				uncharacterized protein LOC110723449 [Chenopodium quinoa]
				FtPinG0303150500				cytochrome P450 715A35 [Fallopia sachalinensis]
				FtPinG0303150700				cytochrome P450 715A35 [Fallopia sachalinensis]
Ft3	24300001	24400000	132.286	FtPinG0380000932				uncharacterized protein LOC110804964 [Spinacia oleracea]
Ft3	24400001	24500000	191.305	FtPinG0303151100				Phosphatidylinositol 4-phosphate 5-kinase [Actinidia chinensis var. chinensis]
				FtPinG0303151600				PREDICTED: prolyl-tRNA synthetase associated domain-containing protein 1 isoform X2 [Vitis vinifera]
				FtPinG0303152000				ethylene-responsive transcription factor ERF014 [Vigna radiata var. radiata]
				FtPinG0303152200				-
				FtPinG0303152400				hypothetical protein BVC80_1139g19 [Macleaya cordata]
				FtPinG0303152500				universal stress protein PHOS34-like [Chenopodium quinoa]
				FtPinG0303152800				PREDICTED: rho GTPase-activating protein REN1 isoform X2 [Beta vulgaris subsp. vulgaris]
Ft3	24450001	24550000	152.039	FtPinG0303153000				glucose-6-phosphate isomerase 1, chloroplastic [Citrus clementina]
				FtPinG0303153300				-
				FtPinG0303153500				PREDICTED: uncharacterized protein LOC104891366 [Beta vulgaris subsp. vulgaris]
Ft3	24600001	24700000	103.122	FtPinG0303154500				serine/threonine-protein kinase-like protein CCR4 [Rosa chinensis]
				FtPinG0303154800				probable serine/threonine-protein kinase WNK6 isoform X1 [Ziziphus jujuba]
Ft3	24650001	24750000	167.613	FtPinG0303154900				bifunctional fucokinase/fucose pyrophosphorylase [Quercus suber]
				FtPinG0303155100				protein yippee-like At4g27745 [Lactuca sativa]
				FtPinG0303155300				hypothetical protein CCACVL1_21921 [Corchorus capsularis]
				FtPinG0303155600				PREDICTED: serine/arginine-rich splicing factor RS31-like isoform X1 [Nicotiana attenuata]
				FtPinG0303155800				PREDICTED: uncharacterized membrane protein At1g16860-like isoform X1 [Nelumbo nucifera]
				FtPinG0303156000				PREDICTED: soluble inorganic pyrophosphatase 3 [Beta vulgaris subsp. vulgaris]
				FtPinG0303156100				pentatricopeptide repeat-containing protein At5g27270-like isoform X1 [Vigna radiata var. radiata]
				FtPinG0303156300				O-methyltransferase COMT-type [Trema orientale]
Ft3	24900001	25000000	184.995	FtPinG0380000937				PREDICTED: uncharacterized protein LOC109157321 [Ipomoea nil]
				FtPinG0303158600				kish-A-like protein [Arabidopsis thaliana]
				FtPinG0303158700				enhancer of mRNA-decapping protein 4 [Spinacia oleracea]
				FtPinG0303159200				uncharacterized protein LOC18786626 [Prunus persica]
Ft3	25000001	25100000	91.7563	FtPinG0303159300				PREDICTED: heterogeneous nuclear ribonucleoprotein Q isoform X2 [Beta vulgaris subsp. vulgaris]
				FtPinG0303159600				CBL-interacting serine/threonine-protein kinase 9 [Spinacia oleracea]
				FtPinG0303159900				Rhamnosyl O-methyltransferase [Actinidia chinensis var. chinensis]
				FtPinG0303160200				putative anthocyanidin reductase [Morus notabilis]
				FtPinG0380000938				uncharacterized protein LOC110901977 [Helianthus annuus]
Ft3	25150001	25250000	131.841	FtPinG0303160500				-
Ft3	25550001	25650000	164.459	FtPinG0303163600				ankyrin repeat domain-containing protein EMB506, chloroplastic [Spinacia oleracea]
				FtPinG0303164500				PREDICTED: uncharacterized protein LOC109003528 [Juglans regia]
				FtPinG0303164700				protein BPS1, chloroplastic-like [Coffea arabica]
				FtPinG0303165000				PREDICTED: K(+) efflux antiporter 2, chloroplastic [Beta vulgaris subsp. vulgaris]
Ft3	25900001	26000000	97.7112	FtPinG0303170100				-
Ft3	25950001	26050000	236.924	FtPinG0303170500				profilin LP04 [Oryza sativa Japonica Group]
				FtPinG0303170700				elicitor-responsive protein 3-like isoform X2 [Chenopodium quinoa]
				FtPinG0303170900				transcription termination factor MTERF8, chloroplastic [Camellia sinensis]
				FtPinG0303171200				PREDICTED: bifunctional protein FolD 4, chloroplastic isoform X2 [Beta vulgaris subsp. vulgaris]
				FtPinG0303171600				PREDICTED: fimbrin-1 [Beta vulgaris subsp. vulgaris]
				FtPinG0303171800				PREDICTED: rho GDP-dissociation inhibitor 1 [Beta vulgaris subsp. vulgaris]
				FtPinG0303172000				-
				FtPinG0303172200				PREDICTED: 40S ribosomal protein S8-like [Nicotiana tomentosiformis]
				FtPinG0380000946				zf-CCHC domain-containing protein/RVP_2 domain-containing protein [Cephalotus follicularis]
Ft3	26150001	26250000	126.564	FtPinG0303174800				UDP-arabinose 4-epimerase 1-like [Cucurbita moschata]
				FtPinG0303174900				hypothetical protein VITISV_020586 [Vitis vinifera]
Ft3	26200001	26300000	521.674	FtPinG0303175800				GDSL esterase/lipase At5g55050-like [Chenopodium quinoa]
				FtPinG0303176000				hypothetical protein CDL12_11834 [Handroanthus impetiginosus]
				FtPinG0303176200				PREDICTED: probable tetraacyldisaccharide 4'-kinase, mitochondrial isoform X2 [Beta vulgaris subsp. vulgaris]
				FtPinG0303176800				hypothetical protein [Beta vulgaris subsp. vulgaris]
				FtPinG0380000947				DNA/RNA polymerases superfamily protein [Cinnamomum micranthum f. kanehirae]
				FtPinG0380000948				-
Ft3	26400001	26500000	108.232	FtPinG0303177700				Retrovirus-related Pol polyprotein from transposon TNT 1-94, partial [Cajanus cajan]
Ft3	26450001	26550000	126.825	FtPinG0303177900				hypothetical protein 11M19.5 [Arabidopsis halleri]
				FtPinG0303178400				PREDICTED: polyadenylate-binding protein RBP45 [Vitis vinifera]
				FtPinG0303178800				vacuolar protein sorting-associated protein 22 homolog 1 [Jatropha curcas]
				FtPinG0303179000				-
				FtPinG0303179200	Yes			probable folate-biopterin transporter 4 [Quercus suber]
Ft3	27550001	27650000	102.649	FtPinG0303192800				transmembrane protein 64-like [Chenopodium quinoa]
				FtPinG0303193600				PREDICTED: pathogenesis-related protein 1B [Beta vulgaris subsp. vulgaris]
				FtPinG0303194000				pathogenesis-related protein 1A-like [Spinacia oleracea]
				FtPinG0303194200				uncharacterized protein LOC111985067 [Quercus suber]
				FtPinG0303194400				pentatricopeptide repeat-containing protein At2g26790, mitochondrial [Arabidopsis lyrata subsp. lyrata]
				FtPinG0303194500				uncharacterized protein LOC110735298 isoform X1 [Chenopodium quinoa]
Ft3	27750001	27850000	78.3157	FtPinG0303196800				PREDICTED: uncharacterized protein LOC104894543 [Beta vulgaris subsp. vulgaris]
				FtPinG0303196900				PREDICTED: CBS domain-containing protein CBSX3, mitochondrial [Fragaria vesca subsp. vesca]
				FtPinG0303197100				protein NETWORKED 4A-like [Chenopodium quinoa]
				FtPinG0303197400				multidrug resistance 6 [Sesuvium portulacastrum]
				FtPinG0303197900				60S ribosomal protein L23A [Amborella trichopoda]
				FtPinG0303198200				PREDICTED: dirigent protein 24-like [Nicotiana sylvestris]
				FtPinG0380000958				dirigent protein 9-like [Camellia sinensis]
				FtPinG0303198400				PREDICTED: protein-tyrosine-phosphatase MKP1 [Beta vulgaris subsp. vulgaris]
				FtPinG0303198800				hypothetical protein COLO4_10922 [Corchorus olitorius]
				FtPinG0380000959				PREDICTED: beta-hexosaminidase 1 [Beta vulgaris subsp. vulgaris]
Ft3	28950001	29050000	549.355	FtPinG0303211900				-
Ft3	29000001	29100000	137.133	FtPinG0303212400				Aquaporin PIP2-5 like [Actinidia chinensis var. chinensis]
				FtPinG0303212600				uncharacterized protein LOC110691367 [Chenopodium quinoa]
Ft3	29100001	29200000	148.144	FtPinG0380000967				PREDICTED: uncharacterized protein LOC105795806 [Gossypium raimondii]
				FtPinG0303212700				double-stranded RNA-binding protein 6-like [Lactuca sativa]
				FtPinG0303213400				mRNA-decapping enzyme subunit 2 [Herrania umbratica]
Ft3	29200001	29300000	121.057	FtPinG0303213600				-
				FtPinG0303213700				PREDICTED: chaperonin 60 subunit alpha 2, chloroplastic [Vitis vinifera]
				FtPinG0303214100				PREDICTED: LOW QUALITY PROTEIN: phosphoribosylaminoimidazole carboxylase, chloroplastic-like [Beta vulgaris subsp. vulgaris]
				FtPinG0303214400				protein ENHANCED DISEASE RESISTANCE 2 [Prunus persica]
				FtPinG0303214600				PREDICTED: 28S ribosomal protein S9, mitochondrial [Vigna angularis]
Ft3	29300001	29400000	138.027	FtPinG0380000968				PREDICTED: uncharacterized protein LOC104801906, partial [Tarenaya hassleriana]
Ft3	29350001	29450000	213.487	FtPinG0380000969				Uncharacterized protein TCM_027940 [Theobroma cacao]
				FtPinG0303215000				-
				FtPinG0303215400				-
				FtPinG0380000970				LOW QUALITY PROTEIN: uncharacterized protein LOC107017990 [Solanum pennellii]
				FtPinG0303215500				probable protein S-acyltransferase 15 [Abrus precatorius]
				FtPinG0303215800				OTU domain-containing protein 5 isoform X1 [Elaeis guineensis]
Ft3	29450001	29550000	198.262	FtPinG0303216000				ribosomal RNA-processing protein 14 [Eutrema salsugineum]
				FtPinG0303216200				PREDICTED: ETHYLENE INSENSITIVE 3-like 1 protein [Vitis vinifera]
Ft3	29600001	29700000	225.614	FtPinG0380000971				uncharacterized protein LOC114075138 [Solanum pennellii]
				FtPinG0303216500				PREDICTED: ABC transporter G family member 24 isoform X1 [Beta vulgaris subsp. vulgaris]
				FtPinG0303216700				lysM domain receptor-like kinase 3 [Spinacia oleracea]
				FtPinG0303216900				WAT1-related protein At3g28050-like isoform X1 [Ziziphus jujuba]
Ft3	29750001	29850000	233.269	FtPinG0303217700				PREDICTED: gibberellin-regulated protein 14 [Beta vulgaris subsp. vulgaris]
				FtPinG0303218000				Ferredoxin-thioredoxin reductase catalytic chain like [Actinidia chinensis var. chinensis]
				FtPinG0303218300				PREDICTED: 3-oxoacyl-[acyl-carrier-protein] synthase I, chloroplastic [Eucalyptus grandis]
				FtPinG0303218600				CASP-like protein 4D1 [Jatropha curcas]
Ft3	29950001	30050000	116.538	FtPinG0303220000				PREDICTED: WAT1-related protein At3g28050 isoform X1 [Beta vulgaris subsp. vulgaris]
				FtPinG0303220200				Ycf2 (chloroplast) [Rheum officinale]
Ft3	30000001	30100000	139.31	FtPinG0303220300				43kDa postsynaptic protein [Parasponia andersonii]
				FtPinG0303220500				-
				FtPinG0303221200				DNA-directed RNA polymerase III subunit 1 [Spinacia oleracea]
				FtPinG0380000974				uncharacterized protein LOC111210305 [Brassica napus]
				FtPinG0303221600				Crescerin-2 like [Actinidia chinensis var. chinensis]
Ft3	30100001	30200000	142.846	FtPinG0303221700				peptide chain release factor PrfB3, chloroplastic [Chenopodium quinoa]
				FtPinG0303221900				DNA-directed RNA polymerase V subunit 5A-like [Chenopodium quinoa]
				FtPinG0303222100				PREDICTED: uncharacterized protein LOC109114610 [Nelumbo nucifera]
				FtPinG0303222300				hypothetical protein CQW23_18330 [Capsicum baccatum]
				FtPinG0303222600				-
				FtPinG0303222800				phosphatidylinositol glycan anchor biosynthesis class U protein-like [Chenopodium quinoa]
Ft3	30200001	30300000	224.337	FtPinG0303222900				hypothetical protein CUMW_045460 [Citrus unshiu]
				FtPinG0380000975				Uncharacterized protein TCM_024023 [Theobroma cacao]
				FtPinG0380000976				-
				FtPinG0303223700				hypothetical protein CISIN_1g022144mg [Citrus sinensis]
Ft3	30300001	30400000	226.201	FtPinG0303224000				polyprotein, partial [Ananas comosus]
				FtPinG0303224100				mediator of RNA polymerase II transcription subunit 20a [Spinacia oleracea]
				FtPinG0303224300				proline--tRNA ligase, chloroplastic/mitochondrial isoform X1 [Camellia sinensis]
				FtPinG0303224500				-
				FtPinG0303224700				-
				FtPinG0303225000				protein Iojap, chloroplastic [Arachis duranensis]
				FtPinG0303225200				PREDICTED: DNA polymerase zeta processivity subunit-like isoform X1 [Prunus mume]
				FtPinG0303225400				molybdenum cofactor sulfurase-like isoform X2 [Chenopodium quinoa]
Ft3	30350001	30450000	214.546	FtPinG0380000977				-
				FtPinG0303226300				Ferredoxin-3, chloroplastic [Vitis vinifera]
Ft3	30450001	30550000	130.313	FtPinG0303226600				multiple myeloma tumor-associated protein 2 homolog [Hevea brasiliensis]
				FtPinG0303226900				hypothetical protein F511_06748 [Dorcoceras hygrometricum]
				FtPinG0303227400				PREDICTED: F-box/kelch-repeat protein SKIP6-like [Nelumbo nucifera]
				FtPinG0303227900				hypothetical protein AQUCO_00900672v1 [Aquilegia coerulea]
				FtPinG0303228200				Mannosyl-oligosaccharide glucosidase GCS1 [Vitis vinifera]
				FtPinG0303228400				cullin-1-like [Phoenix dactylifera]
				FtPinG0380000978				uncharacterized protein LOC110698268 [Chenopodium quinoa]
Ft3	30500001	30600000	95.1497	FtPinG0303229100				dnaJ protein homolog [Elaeis guineensis]
				FtPinG0303229400				PREDICTED: calcium-dependent protein kinase 1 [Beta vulgaris subsp. vulgaris]
				FtPinG0303229600				beta-glucosidase [Salvia splendens]
				FtPinG0303229800				PREDICTED: inactive protein RESTRICTED TEV MOVEMENT 2 [Beta vulgaris subsp. vulgaris]
				FtPinG0303230000				phospholipid-transporting ATPase 1-like [Chenopodium quinoa]
Ft3	30700001	30800000	180.372	FtPinG0303230400				uncharacterized protein LOC110798074 [Spinacia oleracea]
				FtPinG0303230900				PREDICTED: diphosphomevalonate decarboxylase MVD2-like isoform X1 [Juglans regia]
				FtPinG0303231200				uncharacterized protein LOC110420332 [Herrania umbratica]
				FtPinG0303231400				germin-like protein subfamily 3 member 4 [Coffea arabica]
				FtPinG0303231500				-
				FtPinG0303231800				organelle RRM domain-containing protein 1, chloroplastic isoform X1 [Citrus clementina]
				FtPinG0303232000				neutral/alkaline invertase 3, chloroplastic-like [Quercus suber]
Ft3	30850001	30950000	129.518	FtPinG0303233400				uncharacterized protein LOC110799168 [Spinacia oleracea]
				FtPinG0303233600				PREDICTED: pentatricopeptide repeat-containing protein At4g33170 [Vitis vinifera]
				FtPinG0380000979				Retrovirus-related Pol polyprotein from transposon 17.6 [Vitis vinifera]
				FtPinG0380000980				uncharacterized protein LOC109825253 [Asparagus officinalis]
				FtPinG0380000981				hypothetical protein CARUB_v10002911mg [Capsella rubella]
				FtPinG0380000982				PREDICTED: uncharacterized protein LOC109136049 [Beta vulgaris subsp. vulgaris]
Ft3	31050001	31150000	126.529	FtPinG0380000984				Uncharacterized protein TCM_024023 [Theobroma cacao]
				FtPinG0380000985				uncharacterized protein LOC110710656 [Chenopodium quinoa]
				FtPinG0303235400				zinc finger, CCHC-type [Artemisia annua]
				FtPinG0303235600				PREDICTED: nuclear-pore anchor isoform X2 [Gossypium raimondii]
Ft3	32050001	32150000	79.2689	FtPinG0303246000				uncharacterized protein LOC110640447 [Hevea brasiliensis]
				FtPinG0380000990				Retrotransposon protein, putative [Theobroma cacao]
				FtPinG0380000991	Yes			-
				FtPinG0303246300	Yes			thioredoxin-like 3-2, chloroplastic [Capsella rubella]
Ft3	32300001	32400000	159.123	FtPinG0303249000	Yes	Yes	Yes	protein NUCLEAR FUSION DEFECTIVE 4-like [Sesamum indicum]
				FtPinG0380000993	Yes	Yes	Yes	hypothetical protein [Beta vulgaris subsp. vulgaris]
				FtPinG0303249200	Yes	Yes	Yes	PREDICTED: uncharacterized protein LOC104751737 [Camelina sativa]
				FtPinG0303249400	Yes	Yes	Yes	protein NUCLEAR FUSION DEFECTIVE 4-like [Durio zibethinus]
				FtPinG0303249600	Yes	Yes	Yes	-
				FtPinG0303249700	Yes	Yes	Yes	protein RNA-directed DNA methylation 3 isoform X3 [Spinacia oleracea]
				FtPinG0303250100	Yes	Yes	Yes	-
				FtPinG0303250500	Yes	Yes	Yes	PREDICTED: uncharacterized protein LOC104905824 [Beta vulgaris subsp. vulgaris]
Ft3	32500001	32600000	240.754	FtPinG0303251300	Yes	Yes		LOW QUALITY PROTEIN: uncharacterized protein LOC112493144, partial [Ziziphus jujuba]
				FtPinG0303251600	Yes	Yes		probable pectate lyase 5 [Chenopodium quinoa]
				FtPinG0380000995	Yes	Yes		Retrovirus-related Pol polyprotein from transposon TNT 1-94 [Artemisia annua]
Ft3	32600001	32700000	506.943	FtPinG0303253600		Yes	Yes	-
				FtPinG0303254000		Yes	Yes	-
				FtPinG0303254200		Yes	Yes	asparagine synthetase [glutamine-hydrolyzing] 1 [Ricinus communis]
				FtPinG0303254300		Yes	Yes	asparagine synthetase [glutamine-hydrolyzing] 1 [Manihot esculenta]
				FtPinG0380000996		Yes	Yes	-
Ft3	32700001	32800000	273.15	FtPinG0380000997		Yes	Yes	Endonuclease/exonuclease/phosphatase protein [Actinidia chinensis var. chinensis]
				FtPinG0380000998		Yes	Yes	(-)-germacrene D synthase-like isoform X2 [Chenopodium quinoa]
Ft3	32850001	32950000	120.807	FtPinG0380001001		Yes		-
				FtPinG0303255300		Yes		uncharacterized protein LOC114271410 [Camellia sinensis]
				FtPinG0303255800		Yes		putative germin-like protein 2-1 [Chenopodium quinoa]
				FtPinG0303255900		Yes		putative germin-like protein 2-1 [Chenopodium quinoa]
				FtPinG0303256200		Yes		putative germin-like protein 2-1 [Chenopodium quinoa]
Ft3	33050001	33150000	162.783	FtPinG0380001003	Yes	Yes		Uncharacterized protein TCM_024023 [Theobroma cacao]
				FtPinG0303257900	Yes	Yes		PREDICTED: pullulanase 1, chloroplastic isoform X1 [Vitis vinifera]
				FtPinG0303258300	Yes	Yes		-
				FtPinG0380001004	Yes	Yes		hypothetical protein PRUPE_4G100400 [Prunus persica]
Ft3	33150001	33250000	489.821	FtPinG0380001005	Yes	Yes		uncharacterized protein LOC110781395 [Spinacia oleracea]
				FtPinG0303258700	Yes	Yes		ras guanine nucleotide exchange factor L isoform X2 [Solanum lycopersicum]
				FtPinG0303258900	Yes	Yes		-
				FtPinG0303259800	Yes	Yes		PREDICTED: alpha-L-fucosidase 1-like [Daucus carota subsp. sativus]
				FtPinG0303260100	Yes	Yes		putative retrotransposon protein [Phyllostachys edulis]
				FtPinG0303260400	Yes	Yes	Yes	alpha-L-fucosidase 1 [Prunus persica]
				FtPinG0303260600	Yes	Yes	Yes	PREDICTED: mechanosensitive ion channel protein 10 [Beta vulgaris subsp. vulgaris]
Ft3	33200001	33300000	153.415	FtPinG0303260700	Yes	Yes	Yes	PREDICTED: uncharacterized protein LOC104599645 isoform X1 [Nelumbo nucifera]
Ft3	33300001	33400000	122.584	FtPinG0380001006	Yes	Yes	Yes	hypothetical protein L195_g043513, partial [Trifolium pratense]
				FtPinG0303261100	Yes	Yes	Yes	phosphoglycerate kinase, chloroplastic [Chenopodium quinoa]
Ft3	33350001	33450000	292.815	FtPinG0380001007	Yes	Yes	Yes	uncharacterized protein LOC109825253 [Asparagus officinalis]
				FtPinG0303261500	Yes	Yes	Yes	NAC domain-containing protein 2-like [Chenopodium quinoa]
				FtPinG0303262000	Yes	Yes	Yes	PREDICTED: protein BTR1 isoform X2 [Beta vulgaris subsp. vulgaris]
Ft3	33450001	33550000	957.61	FtPinG0303262100	Yes	Yes	Yes	PREDICTED: syntaxin-related protein KNOLLE [Beta vulgaris subsp. vulgaris]
				FtPinG0303262400	Yes	Yes	Yes	DNA repair protein RAD51 homolog [Cajanus cajan]
				FtPinG0303262800	Yes	Yes	Yes	uncharacterized protein LOC102609448 [Citrus sinensis]
				FtPinG0303263000	Yes	Yes	Yes	-
				FtPinG0303263400	Yes	Yes	Yes	uncharacterized protein LOC110915349 [Helianthus annuus]
				FtPinG0303263600	Yes	Yes	Yes	-
				FtPinG0303263800	Yes	Yes	Yes	PREDICTED: peroxisomal 2,4-dienoyl-CoA reductase [Juglans regia]
Ft3	33700001	33800000	168.375	FtPinG0380001013		Yes	Yes	uncharacterized protein LOC113461101 [Phoenix dactylifera]
				FtPinG0303265700		Yes	Yes	Agenet domain containing protein [Trema orientale]
				FtPinG0303266000		Yes	Yes	nijmegen breakage syndrome 1 protein-like isoform X1 [Chenopodium quinoa]
				FtPinG0303266400		Yes	Yes	-
				FtPinG0303266500		Yes	Yes	SUI1 domain-containing protein, partial [Cephalotus follicularis]
				FtPinG0303266700		Yes	Yes	uncharacterized protein LOC110764782 [Prunus avium]
Ft3	33750001	33850000	357.409	FtPinG0303267000		Yes	Yes	SAC3 family protein C [Arachis ipaensis]
				FtPinG0303267100		Yes	Yes	WD repeat-containing protein 75 isoform X1 [Jatropha curcas]
				FtPinG0303267300		Yes	Yes	probable inositol transporter 2 [Manihot esculenta]
				FtPinG0303267600		Yes	Yes	sugar transporter ERD6-like 5 [Chenopodium quinoa]
				FtPinG0303267800		Yes	Yes	pentatricopeptide repeat-containing protein At1g11290, chloroplastic [Quercus suber]
				FtPinG0303267900		Yes	Yes	uncharacterized protein LOC110656911 isoform X1 [Hevea brasiliensis]
				FtPinG0303268200		Yes	Yes	bifunctional 3-dehydroquinate dehydratase/shikimate dehydrogenase, chloroplastic-like [Quercus suber]
				FtPinG0303268400		Yes	Yes	Integrase [Actinidia chinensis var. chinensis]
				FtPinG0303268500		Yes	Yes	uncharacterized protein LOC109728536 [Ananas comosus]
				FtPinG0380001014		Yes	Yes	uncharacterized protein LOC111395991 [Olea europaea var. sylvestris]
Ft3	33850001	33950000	192.342	FtPinG0303268800		Yes	Yes	late embryogenesis abundant protein D-34-like isoform X1 [Prunus avium]
Ft3	33900001	34000000	395.873	FtPinG0380001015		Yes	Yes	uncharacterized protein LOC109831194 [Asparagus officinalis]
				FtPinG0303268900		Yes	Yes	hypothetical protein AQUCO_04200054v1 [Aquilegia coerulea]
				FtPinG0303269200		Yes	Yes	ATP-citrate synthase alpha chain protein 1 [Chenopodium quinoa]
				FtPinG0303269500		Yes	Yes	uncharacterized protein LOC110673497 [Hevea brasiliensis]
Ft3	34050001	34150000	421.326	FtPinG0380001016		Yes	Yes	uncharacterized protein LOC110797434 [Spinacia oleracea]
				FtPinG0380001017		Yes	Yes	-
				FtPinG0380001018		Yes	Yes	putative nucleotidyltransferase, Ribonuclease H [Rosa chinensis]
				FtPinG0303270200		Yes	Yes	heparanase-like protein 3 [Carica papaya]
Ft3	34300001	34400000	115.476	FtPinG0380001019	Yes	Yes	Yes	uncharacterized protein LOC109831194 [Asparagus officinalis]
				FtPinG0303270500	Yes	Yes	Yes	PREDICTED: transmembrane protein adipocyte-associated 1 [Vitis vinifera]
				FtPinG0303271200	Yes	Yes	Yes	guanosine nucleotide diphosphate dissociation inhibitor At5g09550-like [Helianthus annuus]
				FtPinG0303271400	Yes	Yes	Yes	-
Ft3	34600001	34700000	102.86	FtPinG0380001023		Yes	Yes	PREDICTED: uncharacterized protein LOC104878131 [Vitis vinifera]
				FtPinG0380001024		Yes	Yes	polyprotein, partial [Ananas comosus]
				FtPinG0303272200		Yes	Yes	-
Ft3	34750001	34850000	114.476	FtPinG0380001025		Yes	Yes	PREDICTED: uncharacterized protein LOC104092482, partial [Nicotiana tomentosiformis]
				FtPinG0303272500		Yes	Yes	-
				FtPinG0380001026		Yes	Yes	hypothetical protein KK1_045085 [Cajanus cajan]
				FtPinG0380001027		Yes	Yes	PREDICTED: uncharacterized protein LOC109121970 [Vitis vinifera]
Ft3	34900001	35000000	101.445	FtPinG0303273000		Yes	Yes	uncharacterized protein LOC111375444 [Olea europaea var. sylvestris]
				FtPinG0303273200		Yes	Yes	uncharacterized protein LOC105180271 [Sesamum indicum]
				FtPinG0303273900		Yes	Yes	uncharacterized protein LOC109828314 [Asparagus officinalis]
				FtPinG0303274100		Yes	Yes	uncharacterized protein LOC110668858 [Hevea brasiliensis]
				FtPinG0380001028		Yes	Yes	-
Ft3	35000001	35100000	517.237	FtPinG0303274400		Yes	Yes	-
				FtPinG0303274800		Yes	Yes	-
				FtPinG0380001029		Yes	Yes	uncharacterized protein LOC103718632 [Phoenix dactylifera]
Ft3	35200001	35300000	101.869	FtPinG0380001030		Yes	Yes	putative retrotransposon protein [Phyllostachys edulis]
Ft3	35300001	35400000	208.146	FtPinG0303275400		Yes	Yes	PREDICTED: peptide-N(4)-(N-acetyl-beta-glucosaminyl)asparagine amidase [Vitis vinifera]
Ft3	35400001	35500000	212.336	FtPinG0380001031		Yes	Yes	-
				FtPinG0303275900		Yes	Yes	PREDICTED: pentatricopeptide repeat-containing protein At1g28690, mitochondrial [Beta vulgaris subsp. vulgaris]
				FtPinG0303276200		Yes	Yes	Transposon Ty3-G Gag-Pol polyprotein [Vitis vinifera]
				FtPinG0303276400		Yes	Yes	NHL repeat-containing protein [Cynara cardunculus var. scolymus]
Ft3	35500001	35600000	279.268	FtPinG0303276500		Yes	Yes	protein TRIGALACTOSYLDIACYLGLYCEROL 2, chloroplastic-like isoform X1 [Chenopodium quinoa]
				FtPinG0303276900		Yes	Yes	hypothetical protein BVRB_4g080140 [Beta vulgaris subsp. vulgaris]
				FtPinG0303277600		Yes	Yes	uncharacterized protein LOC109821595 [Asparagus officinalis]
				FtPinG0303278000		Yes	Yes	-
				FtPinG0303278500		Yes	Yes	uncharacterized protein LOC109712000 isoform X3 [Ananas comosus]
				FtPinG0303278800		Yes	Yes	-
				FtPinG0303279000		Yes	Yes	IGR protein motif [Macleaya cordata]
				FtPinG0303279300		Yes	Yes	PREDICTED: probable Xaa-Pro aminopeptidase 3 [Vitis vinifera]
				FtPinG0303279500		Yes	Yes	pentatricopeptide repeat-containing protein At3g62890-like [Prunus avium]
				FtPinG0303279800		Yes	Yes	PREDICTED: alkaline/neutral invertase A, mitochondrial [Beta vulgaris subsp. vulgaris]
				FtPinG0303279900	Yes	Yes	Yes	hypothetical protein CRG98_003473 [Punica granatum]
Ft3	35800001	35900000	337.182	FtPinG0380001034	Yes	Yes	Yes	PREDICTED: uncharacterized protein LOC104902986 [Beta vulgaris subsp. vulgaris]
Ft3	35850001	35950000	120.367	FtPinG0303283300		Yes	Yes	-
Ft3	36050001	36150000	185.403	FtPinG0380001036		Yes	Yes	uncharacterized protein LOC114376680 [Glycine soja]
Ft3	36150001	36250000	195.828	FtPinG0303284000	Yes	Yes	Yes	PREDICTED: serine/threonine-protein phosphatase 7 long form homolog [Pyrus x bretschneideri]
				FtPinG0303284200	Yes	Yes	Yes	PREDICTED: serine/threonine-protein phosphatase 7 long form homolog [Beta vulgaris subsp. vulgaris]
				FtPinG0303284400	Yes	Yes	Yes	-
				FtPinG0303284800		Yes	Yes	-
				FtPinG0303284900		Yes	Yes	-
				FtPinG0303285100		Yes	Yes	uncharacterized protein LOC110100682, partial [Dendrobium catenatum]
				FtPinG0303285700		Yes	Yes	reverse transcriptase [Corchorus capsularis]
				FtPinG0303285900		Yes	Yes	-
				FtPinG0303286200		Yes	Yes	-
				FtPinG0380001037		Yes	Yes	PREDICTED: uncharacterized protein LOC107943004 [Gossypium hirsutum]
				FtPinG0380001038		Yes	Yes	reverse transcriptase [Corchorus capsularis]
Ft3	36350001	36450000	224.266	FtPinG0303288200		Yes	Yes	hypothetical protein GLYMA_02G009600 [Glycine max]
				FtPinG0380001039		Yes	Yes	DNA/RNA polymerases superfamily protein [Cinnamomum micranthum f. kanehirae]
				FtPinG0303288600		Yes	Yes	hypothetical protein VITISV_034565 [Vitis vinifera]
				FtPinG0303288700		Yes	Yes	hypothetical protein M569_04239, partial [Genlisea aurea]
				FtPinG0303288900		Yes	Yes	PREDICTED: pentatricopeptide repeat-containing protein At1g56690, mitochondrial-like [Nicotiana attenuata]
				FtPinG0303289200		Yes	Yes	polygalacturonase At1g48100-like [Chenopodium quinoa]
				FtPinG0303289300		Yes	Yes	polygalacturonase At1g48100-like [Ziziphus jujuba]
Ft3	36450001	36550000	96.5688	FtPinG0380001040		Yes	Yes	uncharacterized protein LOC110689843 [Chenopodium quinoa]
				FtPinG0380001041		Yes	Yes	reverse transcriptase [Corchorus capsularis]
				FtPinG0303289500		Yes	Yes	PREDICTED: protein SABRE [Beta vulgaris subsp. vulgaris]
Ft3	36500001	36600000	377.72	FtPinG0303289800	Yes	Yes	Yes	shaggy-related protein kinase alpha [Chenopodium quinoa]
				FtPinG0380001042	Yes	Yes		uncharacterized protein LOC109825253 [Asparagus officinalis]
				FtPinG0303290000	Yes	Yes		FACT complex subunit SPT16 [Spinacia oleracea]
				FtPinG0380001043	Yes	Yes		uncharacterized protein LOC106448247 [Brassica napus]
Ft3	36650001	36750000	204.573	FtPinG0380001044	Yes	Yes	Yes	uncharacterized protein LOC109820723 [Asparagus officinalis]
				FtPinG0380001045	Yes	Yes	Yes	uncharacterized protein LOC114398639 [Glycine soja]
Ft3	36800001	36900000	102.856	FtPinG0380001047	Yes	Yes	Yes	Transposon Ty3-I Gag-Pol polyprotein [Vitis vinifera]
				FtPinG0380001048	Yes	Yes	Yes	uncharacterized protein LOC110807465, partial [Carica papaya]
				FtPinG0303290500	Yes	Yes	Yes	peroxidase 5 [Elaeis guineensis]
				FtPinG0303290800	Yes	Yes	Yes	PREDICTED: uncharacterized protein LOC104889952 [Beta vulgaris subsp. vulgaris]
				FtPinG0303291000	Yes	Yes	Yes	hypothetical protein CK203_010035 [Vitis vinifera]
Ft3	36850001	36950000	208.503	FtPinG0303291300	Yes	Yes	Yes	peroxidase 5-like [Prunus avium]
				FtPinG0303291500	Yes	Yes	Yes	hypothetical protein SOVF_179990 [Spinacia oleracea]
				FtPinG0303291800	Yes	Yes	Yes	-
Ft3	36900001	37000000	183.571	FtPinG0303292100	Yes	Yes	Yes	peroxidase 5-like [Quercus suber]
				FtPinG0303292300	Yes	Yes	Yes	-
				FtPinG0303292500	Yes	Yes	Yes	-
Ft3	37100001	37200000	79.0702	FtPinG0303292700	Yes	Yes	Yes	PREDICTED: uncharacterized protein LOC104878589, partial [Vitis vinifera]
				FtPinG0303292900	Yes	Yes	Yes	protein RRC1-like isoform X1 [Chenopodium quinoa]
				FtPinG0380001049	Yes	Yes	Yes	Uncharacterized protein TCM_024023 [Theobroma cacao]
Ft3	37200001	37300000	182.038	FtPinG0380001050	Yes	Yes	Yes	LOW QUALITY PROTEIN: uncharacterized protein LOC107017990 [Solanum pennellii]
Ft3	37300001	37400000	289.157	FtPinG0303293800	Yes	Yes	Yes	reverse transcriptase [Corchorus capsularis]
				FtPinG0303294600	Yes	Yes	Yes	-
				FtPinG0303295000	Yes	Yes	Yes	PREDICTED: transcription factor bHLH149 [Beta vulgaris subsp. vulgaris]
Ft3	37600001	37700000	78.7412	FtPinG0303295500		Yes		PREDICTED: hydroxyproline O-galactosyltransferase GALT6 [Beta vulgaris subsp. vulgaris]
				FtPinG0303295900		Yes		Tetratricopeptide TPR-1 [Corchorus capsularis]
				FtPinG0303296200		Yes		uncharacterized protein LOC110759580 isoform X1 [Prunus avium]
				FtPinG0303296400		Yes		uncharacterized protein LOC112499979 [Cynara cardunculus var. scolymus]
				FtPinG0303296500		Yes		uncharacterized protein LOC112006003 [Quercus suber]
				FtPinG0303296700		Yes		PREDICTED: ATP-dependent Clp protease proteolytic subunit 5, chloroplastic [Beta vulgaris subsp. vulgaris]
				FtPinG0303296900		Yes		UPF0057 membrane protein At4g30660 [Jatropha curcas]
				FtPinG0303297100		Yes		-
				FtPinG0303297400		Yes		PREDICTED: nicotianamine synthase-like [Juglans regia]
Ft3	37650001	37750000	70.2993	FtPinG0303298200		Yes		uncharacterized protein LOC113692105 [Coffea arabica]
				FtPinG0303298600		Yes		-
Ft3	38000001	38100000	80.1698	FtPinG0380001055	Yes	Yes		Uncharacterized protein TCM_024023 [Theobroma cacao]
Ft3	38050001	38150000	227.069	FtPinG0303301900		Yes		dnaJ homolog subfamily B member 6-like [Spinacia oleracea]
				FtPinG0303302200		Yes		GATA transcription factor [Actinidia chinensis var. chinensis]
Ft3	38150001	38250000	101.477	FtPinG0303302300		Yes		uncharacterized protein LOC107427481 [Ziziphus jujuba]
				FtPinG0303303000		Yes		Uncharacterized protein TCM_024023 [Theobroma cacao]
				FtPinG0303303200		Yes		DUF1423 domain-containing protein [Cephalotus follicularis]
				FtPinG0303303400		Yes		syntaxin-43 [Manihot esculenta]
				FtPinG0303303500		Yes		protein DEHYDRATION-INDUCED 19 homolog 3-like [Herrania umbratica]
				FtPinG0303303800		Yes		PREDICTED: uncharacterized protein LOC104890385 [Beta vulgaris subsp. vulgaris]
Ft3	38300001	38400000	74.4324	FtPinG0303304100		Yes		PREDICTED: elongation factor 1-delta-like [Ipomoea nil]
				FtPinG0303304400		Yes		probable protein phosphatase 2C 5 [Momordica charantia]
				FtPinG0303304500		Yes		-
				FtPinG0303304800		Yes		-
				FtPinG0303305000		Yes		PREDICTED: kinesin-4-like [Juglans regia]
				FtPinG0303305200		Yes		kinesin-like protein KIN-14I [Prunus yedoensis var. nudiflora]
Ft3	38500001	38600000	247.694	FtPinG0303308200	Yes	Yes		BTB/POZ domain-containing protein NPY1-like [Chenopodium quinoa]
				FtPinG0380001059	Yes	Yes		uncharacterized protein LOC110807465, partial [Carica papaya]
				FtPinG0303308600	Yes	Yes		-
Ft3	38550001	38650000	86.2555	FtPinG0303308700	Yes	Yes		desiccation-related protein PCC13-62-like [Chenopodium quinoa]
				FtPinG0380001060	Yes	Yes		DNA/RNA polymerases superfamily protein [Cinnamomum micranthum f. kanehirae]
Ft3	39100001	39200000	209.75	FtPinG0303314400	Yes			hypothetical protein TorRG33x02_309310 [Trema orientale]
				FtPinG0303314600	Yes			hypothetical protein SOVF_186580 [Spinacia oleracea]
				FtPinG0303315000	Yes			F-actin-capping protein subunit alpha like [Actinidia chinensis var. chinensis]
				FtPinG0303315400	Yes			PREDICTED: tafazzin isoform X1 [Vitis vinifera]
				FtPinG0303315800	Yes			T-box protein 41 [Theobroma cacao]
				FtPinG0303315900	Yes			-
				FtPinG0303316200	Yes			hypothetical protein VITISV_032357 [Vitis vinifera]
				FtPinG0303316600	Yes			ATP-dependent Clp protease proteolytic subunit-related protein 3, chloroplastic [Spinacia oleracea]
				FtPinG0303316800	Yes			stress-related protein-like isoform X1 [Chenopodium quinoa]
Ft3	39200001	39300000	727.727	FtPinG0380001065	Yes	Yes		LOW QUALITY PROTEIN: uncharacterized protein LOC107017990 [Solanum pennellii]
				FtPinG0303317200	Yes	Yes		-
				FtPinG0380001066	Yes	Yes		Transposon Ty3-G Gag-Pol polyprotein [Vitis vinifera]
Ft3	39300001	39400000	560.964	FtPinG0380001067	Yes	Yes		-
				FtPinG0303317400	Yes	Yes		-
				FtPinG0303317600	Yes	Yes		Rapid ALkalinization Factor [Corchorus capsularis]
				FtPinG0303317800	Yes	Yes		hypothetical protein CDL12_30137 [Handroanthus impetiginosus]
Ft3	39350001	39450000	80.7881	FtPinG0303318000	Yes	Yes		RALF domain-containing protein [Cephalotus follicularis]
Ft3	39500001	39600000	211.963	FtPinG0303318400	Yes	Yes		hypothetical protein SOVF_070840 [Spinacia oleracea]
Ft3	39550001	39650000	464.793	FtPinG0303318500	Yes	Yes		PREDICTED: methylesterase 17 [Brassica rapa]
				FtPinG0303319400	Yes	Yes		PREDICTED: heavy metal-associated isoprenylated plant protein 35 [Beta vulgaris subsp. vulgaris]
				FtPinG0380001068	Yes	Yes		uncharacterized protein LOC109846116 [Asparagus officinalis]
				FtPinG0380001069	Yes	Yes		PREDICTED: uncharacterized protein LOC109135761 [Beta vulgaris subsp. vulgaris]
Ft3	39800001	39900000	397.875	FtPinG0303321600		Yes		Retrovirus-related Pol polyprotein from transposon TNT 1-94 [Cajanus cajan]
				FtPinG0303321800		Yes		hypothetical protein VIGAN_01143000 [Vigna angularis var. angularis]
				FtPinG0303321900		Yes		ferritin Fer11;1 [Glycine max]
				FtPinG0303322100		Yes		-
Ft3	39900001	40000000	87.3542	FtPinG0303322600		Yes		PREDICTED: respiratory burst oxidase homolog protein B [Beta vulgaris subsp. vulgaris]
Ft3	39950001	40050000	88.0028	FtPinG0303323400		Yes		-
				FtPinG0380001071				hypothetical protein F511_43389 [Dorcoceras hygrometricum]
				FtPinG0303323600				-
				FtPinG0380001072				-
				FtPinG0303323800				hypothetical protein Ahy_A08g039301 isoform A [Arachis hypogaea]
				FtPinG0303323900				uncharacterized protein LOC109814420 [Cajanus cajan]
				FtPinG0303324200				D-tyrosyl-tRNA(Tyr) deacylase isoform X1 [Ananas comosus]
Ft3	40050001	40150000	168.732	FtPinG0380001073				LOW QUALITY PROTEIN: uncharacterized protein LOC107017990 [Solanum pennellii]
				FtPinG0380001074				uncharacterized protein LOC113698868 [Coffea arabica]
				FtPinG0303324500				ATP-dependent DNA helicase Q-like SIM isoform X1 [Ziziphus jujuba]
Ft3	40150001	40250000	105.273	FtPinG0303324700				putative protease Do-like 14 [Manihot esculenta]
				FtPinG0303325200				uncharacterized protein LOC110708661 isoform X1 [Chenopodium quinoa]
				FtPinG0380001075				Transposon Tf2-2 polyprotein [Vitis vinifera]
Ft3	40450001	40550000	92.2948	FtPinG0303328200				MLO-like protein 9 [Morus notabilis]
				FtPinG0303328300				uncharacterized protein LOC110736885 [Chenopodium quinoa]
				FtPinG0303328600				uncharacterized protein LOC112095393 [Morus notabilis]
				FtPinG0303329000				Cdk activating kinase (CAK)/RNA polymerase II transcription initiation [Handroanthus impetiginosus]
Ft3	40500001	40600000	171.646	FtPinG0303329100				hypothetical protein BVRB_4g081070 isoform A [Beta vulgaris subsp. vulgaris]
				FtPinG0303329300				unnamed protein product, partial [Vitis vinifera]
				FtPinG0303329500				hypothetical protein BVRB_4g081070 isoform C [Beta vulgaris subsp. vulgaris]
				FtPinG0303329700				sucrose nonfermenting 4-like protein [Chenopodium quinoa]
				FtPinG0303330200				PREDICTED: protein ALWAYS EARLY 2 isoform X2 [Beta vulgaris subsp. vulgaris]
Ft3	40700001	40800000	217.967	FtPinG0303332400				long chain acyl-CoA synthetase 7, peroxisomal-like [Spinacia oleracea]
				FtPinG0303332600				PREDICTED: long chain acyl-CoA synthetase 7, peroxisomal [Beta vulgaris subsp. vulgaris]
				FtPinG0303332700				kinesin-like protein KIN-14S [Chenopodium quinoa]
				FtPinG0380001077				-
				FtPinG0303332900				hypothetical protein TEA_008779 [Camellia sinensis var. sinensis]
				FtPinG0303333200				protein YIPF1 homolog [Ricinus communis]
				FtPinG0380001078				Transposon Ty3-I Gag-Pol polyprotein [Vitis vinifera]
				FtPinG0303333300		Yes		MIRO GTPase 2-like protein [Sesuvium portulacastrum]
Ft3	40900001	41000000	168.629	FtPinG0303334300		Yes		tyrosine aminotransferase-like [Durio zibethinus]
				FtPinG0303334500		Yes		-
				FtPinG0303334900		Yes		PREDICTED: glucose and ribitol dehydrogenase homolog 1 isoform X1 [Tarenaya hassleriana]
				FtPinG0303335100		Yes		Reductase [Handroanthus impetiginosus]
				FtPinG0303335300		Yes		Alpha-crystallin, subunit A [Trema orientale]
				FtPinG0303335600		Yes		hypothetical protein TanjilG_15581 [Lupinus angustifolius]
Ft3	41100001	41200000	130.799	FtPinG0303337000		Yes		PREDICTED: E3 ubiquitin-protein ligase ATL6-like [Beta vulgaris subsp. vulgaris]
				FtPinG0303337100		Yes		unnamed protein product, partial [Vitis vinifera]
Ft3	41150001	41250000	109.211	FtPinG0303337400				uncharacterized protein LOC112179588 [Rosa chinensis]
				FtPinG0303337600				Gamma-tubulin complex component, putative isoform 1 [Cinnamomum micranthum f. kanehirae]
Ft3	42200001	42300000	104.656	FtPinG0303352800				40S ribosomal protein S3a [Spinacia oleracea]
				FtPinG0303353100				uncharacterized protein LOC110708406 [Chenopodium quinoa]
				FtPinG0303353400				probable ribose-5-phosphate isomerase 3, chloroplastic [Spinacia oleracea]
				FtPinG0380001092				uncharacterized protein LOC111214754 [Brassica napus]
				FtPinG0380001093				uncharacterized protein LOC110734151 [Chenopodium quinoa]
				FtPinG0380001094				LOW QUALITY PROTEIN: uncharacterized protein LOC107017990 [Solanum pennellii]
				FtPinG0303353500				PREDICTED: PITH domain-containing protein At3g04780 [Beta vulgaris subsp. vulgaris]
Ft3	42350001	42450000	112.178	FtPinG0303354400				PREDICTED: probable aldo-keto reductase 1 [Nelumbo nucifera]
				FtPinG0303354800				-
				FtPinG0303355000				-
Ft3	42650001	42750000	188.357	FtPinG0303355700				Trigger factor like [Actinidia chinensis var. chinensis]
				FtPinG0303356000				GDP-mannose 3,5-epimerase 1 [Ricinus communis]
				FtPinG0380001096				uncharacterized protein LOC110807465, partial [Carica papaya]
				FtPinG0303356300				PREDICTED: light-inducible protein CPRF2 [Vitis vinifera]
				FtPinG0303356600				pentatricopeptide repeat-containing protein At3g18970 [Camellia sinensis]
				FtPinG0303356900				PREDICTED: sec-independent protein translocase protein TATA, chloroplastic [Vitis vinifera]
				FtPinG0303357100				SWI/SNF complex subunit SWI3B like [Actinidia chinensis var. chinensis]
				FtPinG0303357700				PREDICTED: pentatricopeptide repeat-containing protein At3g04750, mitochondrial [Populus euphratica]
				FtPinG0303357900				-
Ft3	44500001	44600000	95.2349	FtPinG0303379400				cellulose synthase A catalytic subunit 1 [UDP-forming] [Chenopodium quinoa]
				FtPinG0303379600				-
				FtPinG0303380000				-
				FtPinG0303380100				hypothetical protein D5086_0000069410 [Populus alba]
				FtPinG0303380300				hypothetical protein GOBAR_AA25288 [Gossypium barbadense]
Ft3	49500001	49600000	75.6966	FtPinG0303459300				uncharacterized protein LOC110736671 [Chenopodium quinoa]
				FtPinG0303459500				hypothetical protein SOVF_092950 isoform C [Spinacia oleracea]
				FtPinG0303459800				PREDICTED: transcription initiation factor TFIID subunit 7 [Beta vulgaris subsp. vulgaris]
				FtPinG0303459900				coiled-coil domain-containing protein 94 [Arachis ipaensis]
				FtPinG0303460100				PREDICTED: chloride channel protein CLC-c [Eucalyptus grandis]
				FtPinG0303460400				PREDICTED: probable carboxylesterase 18 [Beta vulgaris subsp. vulgaris]
Ft3	52500001	52600000	223.614	FtPinG0303518300				hypothetical protein CCACVL1_28590 [Corchorus capsularis]
				FtPinG0303518500				myosin-2 [Spinacia oleracea]
				FtPinG0303519000				Chlorophyll A-B binding protein, plant [Corchorus olitorius]
				FtPinG0303519100				uncharacterized protein LOC7462365 [Populus trichocarpa]
				FtPinG0303519600				cellulose synthase A catalytic subunit 6 [UDP-forming]-like [Chenopodium quinoa]
				FtPinG0303519700				hypothetical protein Saspl_005905 [Salvia splendens]
				FtPinG0303519900				-
				FtPinG0303520200				PREDICTED: protein SET DOMAIN GROUP 41 [Vitis vinifera]
				FtPinG0303520400				thioredoxin Y1, chloroplastic-like [Herrania umbratica]
				FtPinG0303520600				hypothetical protein CCACVL1_27499 [Corchorus capsularis]
				FtPinG0303520700				GPI mannosyltransferase 3 isoform X1 [Spinacia oleracea]
Ft3	52550001	52650000	133.477	FtPinG0303520900				G-box-binding factor 4-like isoform X1 [Chenopodium quinoa]
				FtPinG0380001173				PREDICTED: E3 ubiquitin-protein ligase mib1-like [Capsicum annuum]
				FtPinG0303521300				hypothetical protein CRG98_039082 [Punica granatum]
				FtPinG0303521500				-
Ft4	3200001	3300000	81.5518	FtPinG0403760600				histidine kinase CKI1-like [Quercus suber]
				FtPinG0403760800				uncharacterized protein LOC110773156 isoform X2 [Prunus avium]
				FtPinG0480001225				hypothetical protein LR48_Vigan560s000100 [Vigna angularis]
				FtPinG0480001226				uncharacterized protein LOC110710909 [Chenopodium quinoa]
				FtPinG0403761100				6-phosphofructo-2-kinase/fructose-2,6-bisphosphatase-like isoform X1 [Durio zibethinus]
				FtPinG0403761500				hypothetical protein DVH24_021685 [Malus domestica]
				FtPinG0403761800				Zinc/iron permease [Trema orientale]
				FtPinG0403762000				ataxin-7-like protein 3 [Chenopodium quinoa]
				FtPinG0403762200				farnesol kinase, chloroplastic isoform X1 [Quercus suber]
Ft4	12150001	12250000	208.992	FtPinG0403976600			Yes	hypothetical protein DVH24_017126 [Malus domestica]
				FtPinG0403976800			Yes	ubiquitin-conjugating enzyme E2-23 kDa [Spinacia oleracea]
				FtPinG0403977100			Yes	uncharacterized protein LOC114257375 isoform X2 [Camellia sinensis]
				FtPinG0480001280				Retrovirus-related Pol polyprotein from transposon TNT 1-94 [Cajanus cajan]
				FtPinG0403977300				PREDICTED: cytochrome P450 86A22 [Vitis vinifera]
				FtPinG0403977600				PREDICTED: aquaporin PIP1-3 [Theobroma cacao]
				FtPinG0403977800				Proton pump-interactor like [Actinidia chinensis var. chinensis]
Ft4	12250001	12350000	76.1363	FtPinG0403978000				NADPH-dependent diflavin oxidoreductase 1 isoform X1 [Spinacia oleracea]
				FtPinG0403978100				-
				FtPinG0403978400				bHLH transcription factor [Camellia sinensis]
				FtPinG0403978800				uncharacterized protein LOC112178784 [Rosa chinensis]
				FtPinG0403978900				-
				FtPinG0403979500				putative retrotransposon protein [Phyllostachys edulis]
				FtPinG0403979700				uncharacterized protein LOC110778709 [Spinacia oleracea]
Ft4	12400001	12500000	171.283	FtPinG0403981500				hypothetical protein BVRB_6g145830 isoform B [Beta vulgaris subsp. vulgaris]
				FtPinG0403981800				uncharacterized protein LOC110787762 [Spinacia oleracea]
				FtPinG0403981900				PREDICTED: AT-hook motif nuclear-localized protein 5 [Beta vulgaris subsp. vulgaris]
				FtPinG0403982200				glutathione peroxidase [Rheum australe]
				FtPinG0403982400				PREDICTED: xyloglucan-specific galacturonosyltransferase 1 [Beta vulgaris subsp. vulgaris]
				FtPinG0403982600				FT-interacting protein 1 [Ziziphus jujuba]
				FtPinG0403982800				probable copper-transporting ATPase HMA5 [Camellia sinensis]
				FtPinG0403982900				-
				FtPinG0403983200				65-kDa microtubule-associated protein 5-like [Chenopodium quinoa]
				FtPinG0403983400				60S ribosomal protein L37-2 [Solanum lycopersicum]
				FtPinG0403983500				protein LURP-one-related 4-like [Helianthus annuus]
				FtPinG0480001281				uncharacterized protein LOC114170210 [Vigna unguiculata]
Ft4	12550001	12650000	246.254	FtPinG0480001283				uncharacterized protein LOC112940664 [Solanum lycopersicum]
				FtPinG0403985000				-
				FtPinG0403985200				-
				FtPinG0403985400				-
				FtPinG0403986100				PREDICTED: RHOMBOID-like protein 8 [Vitis vinifera]
				FtPinG0403986300				-
				FtPinG0403986500				PREDICTED: remorin-like [Daucus carota subsp. sativus]
				FtPinG0403986800				DEAD-box ATP-dependent RNA helicase 8-like [Cucurbita moschata]
Ft4	12800001	12900000	198.654	FtPinG0403989300				hypothetical protein CK203_067833 [Vitis vinifera]
				FtPinG0403990000				uncharacterized protein LOC110702487 isoform X2 [Chenopodium quinoa]
				FtPinG0403990100				large subunit ribosomal protein L24e [Salvia splendens]
				FtPinG0403990300				RHOMBOID-like protein 2 [Jatropha curcas]
Ft4	13150001	13250000	222.67	FtPinG0403995700				PREDICTED: bifunctional aspartate aminotransferase and glutamate/aspartate-prephenate aminotransferase-like [Nelumbo nucifera]
				FtPinG0403996000				Bifunctional dTDP-4-dehydrorhamnose 3,5-epimerase/dTDP-4-dehydrorhamnose reductase [Actinidia chinensis var. chinensis]
				FtPinG0403996200				PREDICTED: phospholipase D beta 1 [Beta vulgaris subsp. vulgaris]
Ft4	13200001	13300000	461.151	FtPinG0403996400				probable calcium-binding protein CML13 [Spinacia oleracea]
				FtPinG0403996600				PREDICTED: uncharacterized protein LOC105801896 isoform X2 [Gossypium raimondii]
				FtPinG0403997300				unnamed protein product [Coffea canephora]
				FtPinG0480001285				uncharacterized protein LOC110901977 [Helianthus annuus]
				FtPinG0403997600				uncharacterized protein LOC110817531 isoform X3 [Carica papaya]
				FtPinG0403997700				PREDICTED: uncharacterized protein At4g22758-like [Juglans regia]
				FtPinG0403997900				hypothetical protein Saspl_048908 [Salvia splendens]
				FtPinG0403998100				PREDICTED: general transcription factor IIH subunit 5 [Fragaria vesca subsp. vesca]
Ft4	13300001	13400000	227.011	FtPinG0403998300				hypothetical protein Saspl_046957 [Salvia splendens]
				FtPinG0403998600				putative disease resistance protein At3g14460 [Quercus suber]
				FtPinG0403998800				ACT domain-containing protein ACR8-like [Chenopodium quinoa]
				FtPinG0403998900				PREDICTED: ATP-dependent Clp protease ATP-binding subunit CLPT2, chloroplastic [Juglans regia]
				FtPinG0480001286				Uncharacterized protein TCM_024023 [Theobroma cacao]
				FtPinG0403999200				isocitrate dehydrogenase [NAD] catalytic subunit 5, mitochondrial [Ricinus communis]
				FtPinG0403999300				AT-hook motif nuclear-localized protein 22 [Cajanus cajan]
				FtPinG0403999800				-
Ft4	14350001	14450000	81.7315	FtPinG0404016400				PREDICTED: uncharacterized protein LOC100245921 [Vitis vinifera]
Ft4	14400001	14500000	117.207	FtPinG0404016800				PREDICTED: homeobox-leucine zipper protein HDG5 isoform X2 [Beta vulgaris subsp. vulgaris]
				FtPinG0404018100				Plastid lipid-associated protein/fibrillin conserved domain [Macleaya cordata]
				FtPinG0404018300				calmodulin [Salvia splendens]
				FtPinG0404018600				dolichol-phosphate mannose synthase subunit 2 [Spinacia oleracea]
				FtPinG0404018700				cytochrome P450 71A4-like [Spinacia oleracea]
				FtPinG0404019500				hypothetical protein CDL15_Pgr003670 [Punica granatum]
				FtPinG0404019900				hypothetical protein CDL15_Pgr022299 [Punica granatum]
				FtPinG0404020100				PREDICTED: phosphatidylinositol-glycan biosynthesis class X protein [Beta vulgaris subsp. vulgaris]
Ft4	27200001	27300000	98.0122	FtPinG0404202800				LOW QUALITY PROTEIN: uncharacterized protein LOC107017990 [Solanum pennellii]
				FtPinG0404203200				-
				FtPinG0404204600				uncharacterized protein LOC111375444 [Olea europaea var. sylvestris]
				FtPinG0404205100				Integrase [Actinidia chinensis var. chinensis]
				FtPinG0404205600				hypothetical protein GLYMA_09G133500 [Glycine max]
				FtPinG0480001409				Transposon Ty3-G Gag-Pol polyprotein [Vitis vinifera]
Ft4	27500001	27600000	76.8081	FtPinG0404207400				PREDICTED: ABC transporter A family member 2 [Beta vulgaris subsp. vulgaris]
				FtPinG0404207900				PREDICTED: ABC transporter A family member 7 [Beta vulgaris subsp. vulgaris]
				FtPinG0404208200				dystrophia myotonica WD repeat-containing protein-like [Spinacia oleracea]
				FtPinG0404208500				putative elongation factor 1-alpha [Helianthus annuus]
				FtPinG0404208800				protein disulfide-isomerase 5-1-like [Chenopodium quinoa]
				FtPinG0480001412				Uncharacterized protein TCM_024023 [Theobroma cacao]
				FtPinG0480001413				PREDICTED: uncharacterized protein LOC108825044 [Raphanus sativus]
				FtPinG0404209400				LOB domain-containing protein 1-like [Chenopodium quinoa]
				FtPinG0404209500				uncharacterized protein LOC111314541 [Durio zibethinus]
Ft4	33950001	34050000	154.556	FtPinG0404322100				PREDICTED: probable ubiquitin-like-specific protease 2A [Fragaria vesca subsp. vesca]
				FtPinG0404323000				PREDICTED: esterase OVCA2-like [Beta vulgaris subsp. vulgaris]
				FtPinG0404323300	Yes			PREDICTED: LOW QUALITY PROTEIN: ribose-phosphate pyrophosphokinase 1-like [Erythranthe guttata]
				FtPinG0404323600	Yes			reverse transcriptase-like protein, partial [Camellia sinensis var. sinensis]
				FtPinG0480001464	Yes			uncharacterized protein LOC110689843 [Chenopodium quinoa]
				FtPinG0404323700	Yes			pentatricopeptide repeat-containing protein At4g21065-like [Chenopodium quinoa]
				FtPinG0404323900	Yes			benzyl alcohol O-benzoyltransferase [Nicotiana tabacum]
				FtPinG0404324100	Yes			benzyl alcohol O-benzoyltransferase [Solanum lycopersicum]
Ft4	35200001	35300000	158.169	FtPinG0404349400				hypothetical protein SOVF_212470 [Spinacia oleracea]
				FtPinG0404349800				F-box protein like [Actinidia chinensis var. chinensis]
				FtPinG0404349900				phosphatidylinositol glycan anchor biosynthesis class U protein isoform X1 [Spinacia oleracea]
				FtPinG0404350100				-
				FtPinG0404350400				LOW QUALITY PROTEIN: photosynthetic NDH subunit of lumenal location 2, chloroplastic-like [Chenopodium quinoa]
				FtPinG0404350500				-
				FtPinG0404350700				protein IQ-DOMAIN 14-like [Chenopodium quinoa]
				FtPinG0404351200				60S ribosomal protein L24 [Chenopodium quinoa]
				FtPinG0404351400				PREDICTED: heat stress transcription factor B-2b [Vitis vinifera]
Ft4	39250001	39350000	118.606	FtPinG0404433900				uncharacterized protein LOC111394502 [Olea europaea var. sylvestris]
				FtPinG0404434200				hypothetical protein CISIN_1g041511mg, partial [Citrus sinensis]
				FtPinG0404434700				-
				FtPinG0404435000				hypothetical protein CCACVL1_22164 [Corchorus capsularis]
				FtPinG0404435200				casein kinase 1-like protein 10 [Chenopodium quinoa]
Ft4	39300001	39400000	266.106	FtPinG0404435400				protein kinase MK6 [Mesembryanthemum crystallinum]
				FtPinG0404435600				PREDICTED: ABC transporter I family member 19 [Daucus carota subsp. sativus]
				FtPinG0404435700				PREDICTED: purple acid phosphatase 3 [Eucalyptus grandis]
				FtPinG0404436100				PREDICTED: protein CUP-SHAPED COTYLEDON 3 [Beta vulgaris subsp. vulgaris]
				FtPinG0404436300				uncharacterized protein LOC100527164 [Glycine max]
Ft4	39400001	39500000	147.132	FtPinG0404436600				hypothetical protein SOVF_045050 isoform A [Spinacia oleracea]
				FtPinG0404437000				rho-N domain-containing protein 1, chloroplastic [Ricinus communis]
				FtPinG0404437200				PREDICTED: uncharacterized protein LOC101313855 [Fragaria vesca subsp. vesca]
				FtPinG0404437800				hypothetical protein CICLE_v10003153mg [Citrus clementina]
				FtPinG0404438000				-
				FtPinG0404438200				putative pentatricopeptide repeat-containing protein At1g12700, mitochondrial [Chenopodium quinoa]
				FtPinG0404438400				hypothetical protein PRUPE_6G195700 [Prunus persica]
				FtPinG0404438700				TOM1-like protein 2 [Chenopodium quinoa]
				FtPinG0404439000				transcription factor MYB14 [Populus trichocarpa]
				FtPinG0480001490				uncharacterized protein LOC110734421 [Chenopodium quinoa]
Ft4	39550001	39650000	238.535	FtPinG0404439600				LMBR1 domain-containing protein 2 homolog A isoform X2 [Eutrema salsugineum]
				FtPinG0480001492				PREDICTED: uncharacterized protein LOC109134898 [Beta vulgaris subsp. vulgaris]
				FtPinG0404439700				actin depolymerizing factor [Rheum australe]
				FtPinG0404439900				Integrase-type DNA-binding superfamily protein, putative [Theobroma cacao]
				FtPinG0404440200				Retrovirus-related Pol polyprotein from transposon TNT 1-94 [Vitis vinifera]
				FtPinG0404440800				dehydrodolichyl diphosphate synthase 6 isoform X2 [Quercus suber]
				FtPinG0404441000				dehydrodolichyl diphosphate synthase 6 isoform X2 [Quercus suber]
				FtPinG0404441200				PREDICTED: dehydrodolichyl diphosphate synthase 6-like [Prunus mume]
				FtPinG0404441400				glutelin type-D 1-like [Camellia sinensis]
				FtPinG0404441500				-
				FtPinG0404441800				unnamed protein product, partial [Vitis vinifera]
				FtPinG0404442000				dehydrodolichyl diphosphate synthase 6-like [Spinacia oleracea]
Ft4	39650001	39750000	353.713	FtPinG0404442100				NADH-quinone oxidoreductase protein [Cinnamomum micranthum f. kanehirae]
				FtPinG0404442400				unknown [Medicago truncatula]
				FtPinG0404442800				-
				FtPinG0404443000				autophagy-related protein 9-like [Hevea brasiliensis]
				FtPinG0404443200				WAT1-related protein At1g43650-like [Chenopodium quinoa]
				FtPinG0404443500				PREDICTED: transcription factor EMB1444 [Beta vulgaris subsp. vulgaris]
				FtPinG0404443700				pentatricopeptide repeat-containing protein At1g06143 [Populus trichocarpa]
				FtPinG0404444000				1-aminocyclopropane-1-carboxylate oxidase homolog 9-like isoform X1 [Chenopodium quinoa]
				FtPinG0404444100				-
				FtPinG0404444900				PREDICTED: LOB domain-containing protein 29 [Beta vulgaris subsp. vulgaris]
				FtPinG0404445200				LOB domain-containing protein 16 [Vigna radiata var. radiata]
				FtPinG0404445300				bet1-like SNARE 1-1 [Camellia sinensis]
Ft4	39750001	39850000	298.899	FtPinG0404445800				hypothetical protein SOVF_108870 [Spinacia oleracea]
				FtPinG0404446000				PREDICTED: myosin-9-like [Nelumbo nucifera]
				FtPinG0404446100				F-box/kelch-repeat protein OR23 [Camellia sinensis]
				FtPinG0404446300				PREDICTED: probable disease resistance protein RF45 isoform X1 [Beta vulgaris subsp. vulgaris]
				FtPinG0404446600				transcription factor bHLH3-like [Chenopodium quinoa]
[truncated: 1,144 more rows]

[truncated: 16 more sheets: Table S8 Codomestication_XPCLR, Table S9 HW vs SL_DCMS, Table S10 HW vs NL_DCMS, Table S11 Codomestication_DCMS, Table S12 Disease index_GWAS, Table S13 SL+NL_XPCLR, Table S14 SL+NL_DCMS, Table S15 salt tolerance, Table S16 salt GWAS, Table S17 EDT summary, Table S18 N50, Table S19 BUSCO, Table S20 SV summary, Table S21 Expression level, Table S22 XIP promoter, Table S23 primer]
